# Supplementary material for: Study on creep hardening-damage constitutive model of cemented tailings backfill based on time-harden theory
Source: PLoS One. 2025 Mar 31;20(3):e0319470. doi: 10.1371/journal.pone.0319470 (PMC11957352; doi:10.1371/journal.pone.0319470)
Supplement: S1 Data — (XLSX) [file pone.0319470.s001.xlsx]

## Sheet: Fig1（a）
Strain/%	Stress/MPa
0	0.09478
4e-05	0.09478
0.0001598	0.09987
0.0002795	0.10191
0.0003593	0.10701
0.0004791	0.10904
0.000559	0.1121
0.0006788	0.11414
0.0007986	0.1172
0.0008784	0.10701
0.0009982	0.1121
0.00108	0.1121
0.0012	0.1172
0.00132	0.12127
0.0014	0.12127
0.00152	0.13146
0.0016	0.13146
0.00172	0.13656
0.00184	0.1386
0.00192	0.13146
0.00204	0.1386
0.00212	0.13656
0.00224	0.13656
0.00236	0.1386
0.00244	0.13656
0.00256	0.1335
0.00264	0.1335
0.00276	0.1335
0.00287	0.14369
0.00295	0.13656
0.00307	0.14369
0.00315	0.14166
0.00327	0.1386
0.00339	0.14166
0.00347	0.14369
0.00359	0.1335
0.00367	0.14166
0.00379	0.13656
0.00391	0.1335
0.00399	0.13656
0.00411	0.13656
0.00419	0.1386
0.00431	0.14369
0.00443	0.14166
0.00451	0.14166
0.00463	0.13656
0.00471	0.1386
0.00483	0.1335
0.00495	0.1386
0.00503	0.13146
0.00515	0.14166
0.00523	0.1386
0.00535	0.14166
0.00547	0.1386
0.00555	0.14369
0.00567	0.13656
0.00575	0.14166
0.00587	0.14166
0.00599	0.14369
0.00607	0.13656
0.00619	0.14166
0.00631	0.1386
0.00639	0.13656
0.00651	0.13656
0.00659	0.1386
0.00671	0.14166
0.00679	0.14369
0.00691	0.15083
0.00703	0.1651
0.00711	0.17325
0.00723	0.18038
0.00731	0.19465
0.00743	0.20484
0.00755	0.21401
0.00763	0.21707
0.00775	0.22624
0.00783	0.23643
0.00795	0.24153
0.00803	0.2558
0.00814	0.26293
0.00826	0.26803
0.00834	0.27516
0.00846	0.29045
0.00858	0.30471
0.00866	0.30981
0.00878	0.32611
0.00886	0.33121
0.00898	0.3414
0.00906	0.3628
0.00918	0.37299
0.0093	0.39032
0.00938	0.39745
0.0095	0.41172
0.00958	0.42191
0.0097	0.44331
0.00978	0.4535
0.0099	0.47287
0.01002	0.49529
0.0101	0.50955
0.01022	0.51873
0.01034	0.53605
0.01042	0.55847
0.01054	0.57987
0.01062	0.59516
0.01074	0.60433
0.01086	0.60943
0.01094	0.61452
0.01106	0.64815
0.01118	0.66344
0.01126	0.68994
0.01138	0.71236
0.01146	0.72662
0.01158	0.74089
0.01166	0.74803
0.01178	0.76331
0.0119	0.78471
0.01198	0.79287
0.0121	0.81223
0.01218	0.83669
0.0123	0.85096
0.01242	0.87338
0.0125	0.88255
0.01262	0.89987
0.0127	0.90701
0.01282	0.92637
0.01294	0.92637
0.01302	0.94573
0.01314	0.96611
0.01322	1.00178
0.01334	1.01911
0.01346	1.05783
0.01354	1.07312
0.01365	1.11694
0.01377	1.1465
0.01385	1.18726
0.01397	1.20968
0.01405	1.22904
0.01417	1.26064
0.01425	1.29019
0.01437	1.30955
0.01449	1.34828
0.01457	1.36561
0.01469	1.41248
0.01477	1.43389
0.01489	1.45631
0.01501	1.48076
0.01509	1.50013
0.01521	1.53885
0.01533	1.55618
0.01541	1.58981
0.01553	1.60917
0.01561	1.61427
0.01573	1.64892
0.01581	1.66318
0.01593	1.67338
0.01605	1.7121
0.01613	1.7121
0.01625	1.74369
0.01637	1.75592
0.01645	1.76815
0.01657	1.78038
0.01665	1.79057
0.01677	1.80688
0.01685	1.81707
0.01697	1.8242
0.01709	1.84357
0.01717	1.84357
0.01729	1.86089
0.01737	1.85885
0.01749	1.86089
0.01757	1.87516
0.01769	1.88229
0.01781	1.89452
0.01789	1.89962
0.01801	1.89758
0.01813	1.90471
0.01821	1.90675
0.01833	1.90675
0.01841	1.91185
0.01853	1.92204
0.01865	1.93427
0.01873	1.93936
0.01885	1.94344
0.01893	1.93427
0.01904	1.9414
0.01916	1.93936
0.01924	1.95057
0.01936	1.95567
0.01944	1.9628
0.01956	1.95873
0.01968	1.96076
0.01976	1.9465
0.01988	1.95363
0.01996	1.95873
0.02008	1.97503
0.0202	1.97096
0.02028	1.9679
0.0204	1.9679
0.02052	1.9628
0.0206	1.9628
0.02072	1.9679
0.0208	1.98522
0.02092	1.97096
0.021	1.97299
0.02112	1.97503
0.02124	1.97096
0.02132	1.9628
0.02144	1.9628
0.02152	1.95057
0.02164	1.97299
0.02176	1.96586
0.02184	1.97299
0.02196	1.96586
0.02204	1.96076
0.02216	1.95057
0.02228	1.95057
0.02236	1.94344
0.02248	1.95363
0.02256	1.93631
0.02268	1.93631
0.0228	1.92408
0.02288	1.90675
0.023	1.91185
0.02312	1.89045
0.0232	1.89045
0.02332	1.86293
0.0234	1.84866
0.02352	1.82217
0.0236	1.77834
0.02372	1.74369
0.02384	1.72127
0.02392	1.68051
0.02404	1.67338
0.02416	1.61427
0.02424	1.59287
0.02435	1.55822
0.02443	1.52662
0.02455	1.50013
0.02463	1.46854
0.02475	1.45121
0.02487	1.42675
0.02495	1.40025
0.02507	1.39006
0.02519	1.36051
0.02527	1.33911
0.02539	1.31975
0.02547	1.29732
0.02559	1.29529
0.02567	1.26573
0.02579	1.2586
0.02591	1.24637
0.02599	1.22395
0.02611	1.21172
0.02623	1.19032
0.02631	1.17503
0.02639	1.17809
0.02651	1.16076
0.02663	1.15873
0.02671	1.14344
0.02683	1.12917
0.02695	1.12408
0.02703	1.1149
0.02715	1.09962
0.02723	1.10471
0.02735	1.07312
0.02747	1.07822
0.02755	1.05783
0.02767	1.05376
0.02775	1.04561
0.02787	1.04153
0.02799	1.03643
0.02807	1.03134
0.02819	1.01911
0.02827	1.00688
0.02839	1.00994
0.02851	0.99465

## Sheet: Fig3
Time/h	Strain/%
0	0
0.0055	0.00399
0.01106	0.02766
0.01661	0.05166
0.02217	0.08034
0.02772	0.10368
0.03328	0.12666
0.03883	0.14367
0.04439	0.15633
0.04994	0.17199
0.0555	0.18399
0.06106	0.19533
0.06661	0.19932
0.07217	0.20334
0.07772	0.21168
0.08328	0.21567
0.08883	0.22368
0.09439	0.22368
0.09994	0.22767
0.1055	0.22767
0.11106	0.23601
0.11661	0.23601
0.12217	0.23967
0.12772	0.23967
0.13328	0.24366
0.13883	0.24366
0.14439	0.24366
0.14994	0.252
0.1555	0.252
0.16106	0.252
0.16661	0.252
0.17217	0.252
0.17772	0.25599
0.18328	0.25599
0.18883	0.25599
0.19439	0.264
0.19994	0.264
0.2055	0.264
0.21106	0.26367
0.21661	0.26367
0.22217	0.26766
0.22772	0.26766
0.23328	0.26766
0.23883	0.26766
0.24439	0.26766
0.24994	0.26766
0.2555	0.26934
0.26106	0.27468
0.26661	0.27567
0.27217	0.27567
0.27772	0.27567
0.28328	0.27567
0.28883	0.27567
0.29439	0.27567
0.29994	0.27567
0.3055	0.27567
0.31106	0.27633
0.31661	0.27933
0.32217	0.27966
0.32772	0.27966
0.33328	0.27966
0.33883	0.27933
0.34439	0.27933
0.34994	0.28332
0.3555	0.28332
0.36106	0.28332
0.36661	0.28368
0.37217	0.28332
0.37772	0.28332
0.38328	0.28332
0.38883	0.28332
0.39439	0.28332
0.39994	0.28332
0.4055	0.28368
0.41106	0.28332
0.41661	0.28332
0.42217	0.285
0.42772	0.288
0.43328	0.291
0.43883	0.291
0.44439	0.291
0.44994	0.29133
0.4555	0.291
0.46106	0.291
0.46661	0.291
0.47217	0.291
0.47772	0.29133
0.48328	0.29133
0.48883	0.291
0.49439	0.291
0.49994	0.291
0.5055	0.291
0.51106	0.291
0.51661	0.291
0.52217	0.291
0.52772	0.29133
0.53328	0.291
0.53883	0.291
0.54439	0.29532
0.54994	0.29532
0.5555	0.29532
0.56106	0.29532
0.56661	0.29532
0.57217	0.29532
0.57772	0.29532
0.58328	0.29532
0.58883	0.29532
0.59439	0.29532
0.59994	0.29532
0.6055	0.29532
0.61106	0.29532
0.61661	0.29532
0.62217	0.29532
0.62772	0.29532
0.63328	0.29532
0.63883	0.29532
0.64439	0.29499
0.64994	0.29601
0.6555	0.29901
0.66106	0.29832
0.66661	0.29601
0.67217	0.29532
0.67772	0.29532
0.68328	0.29532
0.68883	0.29532
0.69439	0.29634
0.69994	0.29901
0.7055	0.30267
0.71106	0.30333
0.71661	0.30066
0.72217	0.30333
0.72772	0.30333
0.73328	0.30333
0.73883	0.30333
0.74439	0.30333
0.74994	0.303
0.7555	0.30333
0.76106	0.30333
0.76661	0.30333
0.77217	0.30333
0.77772	0.30333
0.78328	0.30333
0.78883	0.30333
0.79439	0.30333
0.79994	0.30333
0.8055	0.30333
0.81106	0.30333
0.81661	0.30333
0.82217	0.30333
0.82772	0.30333
0.83328	0.30333
0.83883	0.30333
0.84439	0.30333
0.84994	0.30333
0.8555	0.30333
0.86106	0.30333
0.86661	0.30333
0.87217	0.30333
0.87772	0.30333
0.88328	0.30333
0.88883	0.30333
0.89439	0.30333
0.89994	0.30333
0.9055	0.30333
0.91106	0.30333
0.91661	0.30366
0.92217	0.30432
0.92772	0.30399
0.93328	0.30732
0.93883	0.30732
0.94439	0.30732
0.94994	0.30732
0.9555	0.30732
0.96106	0.30699
0.96661	0.30732
0.97217	0.30732
0.97772	0.30732
0.98328	0.30732
0.98883	0.30732
0.99439	0.30768
0.99994	0.30732
1.0055	0.30732
1.01106	0.30732
1.01661	0.30732
1.02217	0.30732
1.02772	0.30732
1.03328	0.30732
1.03883	0.30732
1.04439	0.30732
1.04994	0.30732
1.0555	0.30732
1.06106	0.30732
1.06661	0.30732
1.07217	0.30732
1.07772	0.30732
1.08328	0.30732
1.08883	0.30732
1.09439	0.30732
1.09994	0.30732
1.1055	0.30732
1.11106	0.30732
1.11661	0.30732
1.12217	0.30732
1.12772	0.30732
1.13328	0.30732
1.13883	0.30732
1.14439	0.30732
1.14994	0.30732
1.1555	0.30732
1.16106	0.30732
1.16661	0.30732
1.17217	0.30732
1.17772	0.30732
1.18328	0.30732
1.18883	0.30732
1.19439	0.30732
1.19994	0.30732
1.2055	0.30732
1.21106	0.30732
1.21661	0.30732
1.22217	0.30732
1.22772	0.30732
1.23328	0.30732
1.23883	0.30732
1.24439	0.30732
1.24994	0.30732
1.2555	0.30732
1.26106	0.30732
1.26661	0.30732
1.27217	0.30732
1.27772	0.30732
1.28328	0.30732
1.28883	0.30732
1.29439	0.30732
1.29994	0.30732
1.3055	0.30732
1.31106	0.30732
1.31661	0.30834
1.32217	0.31101
1.32772	0.31167
1.33328	0.31134
1.33883	0.31134
1.34439	0.30999
1.34994	0.30732
1.3555	0.30732
1.36106	0.30732
1.36661	0.30732
1.37217	0.30732
1.37772	0.30834
1.38328	0.31068
1.38883	0.31134
1.39439	0.31134
1.39994	0.31134
1.4055	0.31134
1.41106	0.31134
1.41661	0.31167
1.42217	0.31167
1.42772	0.31167
1.43328	0.31167
1.43883	0.31167
1.44439	0.31167
1.44994	0.31167
1.4555	0.31167
1.46106	0.31167
1.46661	0.31167
1.47217	0.31167
1.47772	0.31167
1.48328	0.31167
1.48883	0.31167
1.49439	0.31167
1.49994	0.31167
1.5055	0.31167
1.51106	0.31167
1.51661	0.31167
1.52217	0.31167
1.52772	0.31167
1.53328	0.31167
1.53883	0.31167
1.54439	0.31167
1.54994	0.31167
1.5555	0.31167
1.56106	0.31167
1.56661	0.31167
1.57217	0.31167
1.57772	0.31167
1.58328	0.31167
1.58883	0.31167
1.59439	0.31167
1.59994	0.31167
1.6055	0.31167
1.61106	0.31167
1.61661	0.31167
1.62217	0.31167
1.62772	0.31167
1.63328	0.31167
1.63883	0.31167
1.64439	0.31167
1.64994	0.31167
1.6555	0.31167
1.66106	0.31167
1.66661	0.315
1.67217	0.31701
1.67772	0.31434
1.68328	0.31167
1.68883	0.31167
1.69439	0.31167
1.69994	0.31167
1.7055	0.31167
1.71106	0.31167
1.71661	0.31167
1.72217	0.31167
1.72772	0.31167
1.73328	0.31167
1.73883	0.31167
1.74439	0.31167
1.74994	0.31167
1.7555	0.31167
1.76106	0.31167
1.76661	0.31167
1.77217	0.31167
1.77772	0.31167
1.78328	0.31167
1.78883	0.31167
1.79439	0.31167
1.79994	0.31167
1.8055	0.31167
1.81106	0.31167
1.81661	0.31167
1.82217	0.31167
1.82772	0.31167
1.83328	0.31167
1.83883	0.31167
1.84439	0.31167
1.84994	0.31167
1.8555	0.31167
1.86106	0.31167
1.86661	0.31167
1.87217	0.31167
1.87772	0.31167
1.88328	0.31167
1.88883	0.31167
1.89439	0.31167
1.89994	0.31167
1.9055	0.31167
1.91106	0.31167
1.91661	0.31167
1.92217	0.31167
1.92772	0.31167
1.93328	0.31167
1.93883	0.31167
1.94439	0.31167
1.94994	0.31167
1.9555	0.31167
1.96106	0.31167
1.96661	0.31167
1.97217	0.31167
1.97772	0.31167
1.98328	0.31167
1.98883	0.31167
1.99439	0.31167
1.99994	0.31167
2.0055	0.312
2.01106	0.312
2.01661	0.31167
2.02217	0.31167
2.02772	0.31167
2.03328	0.31167
2.03883	0.312
2.04439	0.31266
2.04994	0.31599
2.0555	0.312
2.06106	0.31167
2.06661	0.31167
2.07217	0.31167
2.07772	0.31167
2.08328	0.31167
2.08883	0.312
2.09439	0.31266
2.09994	0.31332
2.1055	0.31533
2.11106	0.31566
2.11661	0.32001
2.12217	0.31968
2.12772	0.31668
2.13328	0.31566
2.13883	0.31299
2.14439	0.31734
2.14994	0.32001
2.1555	0.31968
2.16106	0.31968
2.16661	0.31968
2.17217	0.31968
2.17772	0.31968
2.18328	0.31968
2.18883	0.31968
2.19439	0.31968
2.19994	0.31968
2.2055	0.31968
2.21106	0.31968
2.21661	0.31968
2.22217	0.31968
2.22772	0.31968
2.23328	0.32001
2.23883	0.31968
2.24439	0.31968
2.24994	0.31968
2.2555	0.31968
2.26106	0.31968
2.26661	0.31968
2.27217	0.31968
2.27772	0.31968
2.28328	0.31968
2.28883	0.31968
2.29439	0.31968
2.29994	0.32001
2.3055	0.31968
2.31106	0.31968
2.31661	0.31968
2.32217	0.31968
2.32772	0.31968
2.33328	0.31968
2.33883	0.31968
2.34439	0.31968
2.34994	0.31968
2.3555	0.31968
2.36106	0.31968
2.36661	0.31968
2.37217	0.31968
2.37772	0.31968
2.38328	0.31968
2.38883	0.31968
2.39439	0.31968
2.39994	0.31968
2.4055	0.31968
2.41106	0.32001
2.41661	0.31968
2.42217	0.31968
2.42772	0.32001
2.43328	0.31968
2.43883	0.31968
2.44439	0.31968
2.44994	0.31968
2.4555	0.31968
2.46106	0.31968
2.46661	0.32001
2.47217	0.32001
2.47772	0.31968
2.48328	0.31968
2.48883	0.31968
2.49439	0.31968
2.49994	0.31968
2.5055	0.31968
2.51106	0.32001
2.51661	0.31968
2.52217	0.32001
2.52772	0.32001
2.53328	0.31968
2.53883	0.31968
2.54439	0.31968
2.54994	0.31968
2.5555	0.31968
2.56106	0.31968
2.56661	0.31968
2.57217	0.31968
2.57772	0.31968
2.58328	0.31968
2.58883	0.31968
2.59439	0.31968
2.59994	0.31968
2.6055	0.31968
2.61106	0.31968
2.61661	0.31968
2.62217	0.31968
2.62772	0.31968
2.63328	0.31968
2.63883	0.31968
2.64439	0.31968
2.64994	0.31968
2.6555	0.31968
2.66106	0.31968
2.66661	0.31968
2.67217	0.31968
2.67772	0.31968
2.68328	0.31968
2.68883	0.31968
2.69439	0.31968
2.69994	0.31968
2.7055	0.31968
2.71106	0.31968
2.71661	0.31968
2.72217	0.31968
2.72772	0.31968
2.73328	0.31968
2.73883	0.31968
2.74439	0.31968
2.74994	0.31968
2.7555	0.31968
2.76106	0.31968
2.76661	0.31968
2.77217	0.31968
2.77772	0.31968
2.78328	0.31968
2.78883	0.31968
2.79439	0.31968
2.79994	0.31968
2.8055	0.31968
2.81106	0.31968
2.81661	0.31968
2.82217	0.31968
2.82772	0.31968
2.83328	0.31968
2.83883	0.31968
2.84439	0.31968
2.84994	0.31968
2.8555	0.31968
2.86106	0.31968
2.86661	0.31968
2.87217	0.31968
2.87772	0.31968
2.88328	0.31968
2.88883	0.31968
2.89439	0.31968
2.89994	0.31968
2.9055	0.31968
2.91106	0.31968
2.91661	0.31968
2.92217	0.32001
2.92772	0.31968
2.93328	0.31968
2.93883	0.31968
2.94439	0.31968
2.94994	0.31968
2.9555	0.31968
2.96106	0.32001
2.96661	0.31968
2.97217	0.31968
2.97772	0.31968
2.98328	0.31968
2.98883	0.31968
2.99439	0.31968
2.99994	0.31968
3.0055	0.31968
3.01106	0.31968
3.01661	0.31968
3.02217	0.31968
3.02772	0.31968
3.03328	0.31968
3.03883	0.31968
3.04439	0.31968
3.04994	0.31968
3.0555	0.31968
3.06106	0.31968
3.06661	0.31968
3.07217	0.31968
3.07772	0.31968
3.08328	0.31968
3.08883	0.31968
3.09439	0.31968
3.09994	0.31968
3.1055	0.31968
3.11106	0.31968
3.11661	0.31968
3.12217	0.31968
3.12772	0.31968
3.13328	0.31968
3.13883	0.31968
3.14439	0.31968
3.14994	0.31968
3.1555	0.31968
3.16106	0.31968
3.16661	0.31968
3.17217	0.31968
3.17772	0.31968
3.18328	0.31968
3.18883	0.31968
3.19439	0.32133
3.19994	0.31968
3.2055	0.31968
3.21106	0.31968
3.21661	0.31968
3.22217	0.31968
3.22772	0.31968
3.23328	0.31968
3.23883	0.31968
3.24439	0.31968
3.24994	0.31968
3.2555	0.31968
3.26106	0.31968
3.26661	0.32133
3.27217	0.32001
3.27772	0.32067
3.28328	0.32133
3.28883	0.32034
3.29439	0.31968
3.29994	0.32268
3.3055	0.32166
3.31106	0.31968
3.31661	0.32001
3.32217	0.32199
3.32772	0.32001
3.33328	0.32199
3.33883	0.32367
3.34439	0.321
3.34994	0.32232
3.3555	0.32034
3.36106	0.31968
3.36661	0.32334
3.37217	0.324
3.37772	0.324
3.38328	0.32367
3.38883	0.324
3.39439	0.324
3.39994	0.324
3.4055	0.324
3.41106	0.324
3.41661	0.32367
3.42217	0.32301
3.42772	0.324
3.43328	0.32034
3.43883	0.324
3.44439	0.324
3.44994	0.324
3.4555	0.324
3.46106	0.324
3.46661	0.324
3.47217	0.324
3.47772	0.324
3.48328	0.324
3.48883	0.324
3.49439	0.324
3.49994	0.324
3.5055	0.324
3.51106	0.324
3.51661	0.324
3.52217	0.324
3.52772	0.324
3.53328	0.324
3.53883	0.324
3.54439	0.324
3.54994	0.324
3.5555	0.324
3.56106	0.324
3.56661	0.324
3.57217	0.324
3.57772	0.324
3.58328	0.324
3.58883	0.324
3.59439	0.324
3.59994	0.324
3.6055	0.324
3.61106	0.324
3.61661	0.324
3.62217	0.324
3.62772	0.324
3.63328	0.324
3.63883	0.324
3.64439	0.324
3.64994	0.324
3.6555	0.324
3.66106	0.324
3.66661	0.324
3.67217	0.324
3.67772	0.324
3.68328	0.324
3.68883	0.324
3.69439	0.32367
3.69994	0.324
3.7055	0.324
3.71106	0.324
3.71661	0.324
3.72217	0.324
3.72772	0.324
3.73328	0.324
3.73883	0.32367
3.74439	0.324
3.74994	0.324
3.7555	0.324
3.76106	0.324
3.76661	0.324
3.77217	0.324
3.77772	0.324
3.78328	0.324
3.78883	0.324
3.79439	0.324
3.79994	0.324
3.8055	0.324
3.81106	0.324
3.81661	0.324
3.82217	0.324
3.82772	0.324
3.83328	0.324
3.83883	0.324
3.84439	0.324
3.84994	0.324
3.8555	0.324
3.86106	0.324
3.86661	0.324
3.87217	0.324
3.87772	0.324
3.88328	0.324
3.88883	0.324
3.89439	0.324
3.89994	0.324
3.9055	0.324
3.91106	0.324
3.91661	0.324
3.92217	0.324
3.92772	0.324
3.93328	0.324
3.93883	0.324
3.94439	0.324
3.94994	0.324
3.9555	0.324
3.96106	0.324
3.96661	0.32367
3.97217	0.324
3.97772	0.324
3.98328	0.324
3.98883	0.324
3.99439	0.324
3.99994	0.324
4.0055	0.324
4.01106	0.324
4.01661	0.324
4.02217	0.324
4.02772	0.324
4.03328	0.324
4.03883	0.324
4.04439	0.324
4.04994	0.324
4.0555	0.324
4.06106	0.32367
4.06661	0.324
4.07217	0.324
4.07772	0.324
4.08328	0.324
4.08883	0.324
4.09439	0.324
4.09994	0.324
4.1055	0.324
4.11106	0.324
4.11661	0.324
4.12217	0.324
4.12772	0.324
4.13328	0.324
4.13883	0.324
4.14439	0.324
4.14994	0.324
4.1555	0.324
4.16106	0.324
4.16661	0.324
4.17217	0.324
4.17772	0.324
4.18328	0.324
4.18883	0.324
4.19439	0.32367
4.19994	0.324
4.2055	0.324
4.21106	0.324
4.21661	0.324
4.22217	0.324
4.22772	0.324
4.23328	0.324
4.23883	0.324
4.24439	0.324
4.24994	0.324
4.2555	0.324
4.26106	0.324
4.26661	0.324
4.27217	0.324
4.27772	0.33168
4.28328	0.33201
4.28883	0.33201
4.29439	0.33201
4.29994	0.33201
4.3055	0.33132
4.31106	0.33201
4.31661	0.33201
4.32217	0.33201
4.32772	0.33201
4.33328	0.33201
4.33883	0.33201
4.34439	0.33201
4.34994	0.33201
4.3555	0.33201
4.36106	0.33201
4.36661	0.33201
4.37217	0.33201
4.37772	0.33201
4.38328	0.33201
4.38883	0.33201
4.39439	0.33201
4.39994	0.33201
4.4055	0.33201
4.41106	0.33201
4.41661	0.33201
4.42217	0.33201
4.42772	0.33201
4.43328	0.33201
4.43883	0.33201
4.44439	0.33201
4.44994	0.33201
4.4555	0.33201
4.46106	0.33201
4.46661	0.33201
4.47217	0.33201
4.47772	0.33201
4.48328	0.33201
4.48883	0.33201
4.49439	0.33201
4.49994	0.33201
4.5055	0.33201
4.51106	0.33201
4.51661	0.33201
4.52217	0.33201
4.52772	0.33201
4.53328	0.33201
4.53883	0.33201
4.54439	0.33201
4.54994	0.33201
4.5555	0.33201
4.56106	0.33201
4.56661	0.33201
4.57217	0.33201
4.57772	0.33201
4.58328	0.33201
4.58883	0.33201
4.59439	0.33201
4.59994	0.33201
4.6055	0.33201
4.61106	0.33201
4.61661	0.33201
4.62217	0.33201
4.62772	0.33201
4.63328	0.33201
4.63883	0.33201
4.64439	0.33201
4.64994	0.33201
4.6555	0.33201
4.66106	0.33201
4.66661	0.33201
4.67217	0.33201
4.67772	0.33201
4.68328	0.33201
4.68883	0.33201
4.69439	0.33201
4.69994	0.33201
4.7055	0.33201
4.71106	0.33201
4.71661	0.33201
4.72217	0.33201
4.72772	0.33201
4.73328	0.33201
4.73883	0.33201
4.74439	0.33201
4.74994	0.33201
4.7555	0.33201
4.76106	0.33201
4.76661	0.33201
4.77217	0.33201
4.77772	0.33201
4.78328	0.33201
4.78883	0.33201
4.79439	0.33201
4.79994	0.33201
4.8055	0.33201
4.81106	0.33201
4.81661	0.33201
4.82217	0.33201
4.82772	0.33201
4.83328	0.33201
4.83883	0.33201
4.84439	0.33201
4.84994	0.33201
4.8555	0.33201
4.86106	0.33201
4.86661	0.33201
4.87217	0.33201
4.87772	0.33201
4.88328	0.33201
4.88883	0.33201
4.89439	0.33201
4.89994	0.33201
4.9055	0.33201
4.91106	0.33201
4.91661	0.33201
4.92217	0.33201
4.92772	0.33201
4.93328	0.33201
4.93883	0.33201
4.94439	0.33201
4.94994	0.33201
4.9555	0.33201
4.96106	0.33201
4.96661	0.33201
4.97217	0.33201
4.97772	0.33201
4.98328	0.33201
4.98883	0.33201
4.99439	0.33201
4.99994	0.33201
5.0055	0.33201
5.01106	0.33201
5.01661	0.33234
5.02217	0.33201
5.02772	0.33201
5.03328	0.33201
5.03883	0.33201
5.04439	0.33201
5.04994	0.33201
5.0555	0.33201
5.06106	0.33201
5.06661	0.33201
5.07217	0.33201
5.07772	0.33201
5.08328	0.33201
5.08883	0.33201
5.09439	0.33201
5.09994	0.33201
5.1055	0.33201
5.11106	0.33201
5.11661	0.33201
5.12217	0.33201
5.12772	0.33201
5.13328	0.33432
5.13883	0.33201
5.14439	0.33201
5.14994	0.33201
5.1555	0.33201
5.16106	0.33201
5.16661	0.33201
5.17217	0.33201
5.17772	0.33201
5.18328	0.33201
5.18883	0.33201
5.19439	0.33201
5.19994	0.33201
5.2055	0.33201
5.21106	0.33201
5.21661	0.33267
5.22217	0.33201
5.22772	0.33201
5.23328	0.33234
5.23883	0.33201
5.24439	0.33201
5.24994	0.33567
5.2555	0.33399
5.26106	0.336
5.26661	0.336
5.27217	0.336
5.27772	0.33201
5.28328	0.33201
5.28883	0.33201
5.29439	0.336
5.29994	0.33201
5.3055	0.33468
5.31106	0.33267
5.31661	0.336
5.32217	0.336
5.32772	0.336
5.33328	0.33234
5.33883	0.336
5.34439	0.336
5.34994	0.336
5.3555	0.336
5.36106	0.336
5.36661	0.336
5.37217	0.336
5.37772	0.33267
5.38328	0.336
5.38883	0.336
5.39439	0.336
5.39994	0.336
5.4055	0.336
5.41106	0.333
5.41661	0.33534
5.42217	0.336
5.42772	0.336
5.43328	0.336
5.43883	0.336
5.44439	0.336
5.44994	0.336
5.4555	0.336
5.46106	0.336
5.46661	0.336
5.47217	0.336
5.47772	0.336
5.48328	0.336
5.48883	0.336
5.49439	0.336
5.49994	0.336
5.5055	0.336
5.51106	0.336
5.51661	0.336
5.52217	0.336
5.52772	0.336
5.53328	0.336
5.53883	0.336
5.54439	0.336
5.54994	0.336
5.5555	0.336
5.56106	0.336
5.56661	0.336
5.57217	0.336
5.57772	0.336
5.58328	0.336
5.58883	0.336
5.59439	0.336
5.59994	0.336
5.6055	0.336
5.61106	0.336
5.61661	0.336
5.62217	0.336
5.62772	0.336
5.63328	0.336
5.63883	0.336
5.64439	0.336
5.64994	0.336
5.6555	0.336
5.66106	0.336
5.66661	0.336
5.67217	0.336
5.67772	0.336
5.68328	0.336
5.68883	0.336
5.69439	0.336
5.69994	0.336
5.7055	0.336
5.71106	0.336
5.71661	0.336
5.72217	0.336
5.72772	0.336
5.73328	0.336
5.73883	0.336
5.74439	0.336
5.74994	0.336
5.7555	0.336
5.76106	0.336
5.76661	0.336
5.77217	0.336
5.77772	0.336
5.78328	0.336
5.78883	0.336
5.79439	0.336
5.79994	0.336
5.8055	0.336
5.81106	0.336
5.81661	0.336
5.82217	0.336
5.82772	0.336
5.83328	0.336
5.83883	0.336
5.84439	0.336
5.84994	0.336
5.8555	0.336
5.86106	0.33633
5.86661	0.33801
5.87217	0.33699
5.87772	0.33633
5.88328	0.33966
5.88883	0.33699
5.89439	0.336
5.89994	0.336
5.9055	0.33666
5.91106	0.336
5.91661	0.34068
5.92217	0.34101
5.92772	0.33933
5.93328	0.33966
5.93883	0.33999
5.94439	0.33768
5.94994	0.33633
5.9555	0.336
5.96106	0.336
5.96661	0.336
5.97217	0.33633
5.97772	0.33933
5.98328	0.34032
5.98883	0.336
5.99439	0.33966
5.99994	0.33966
6.0055	0.34032
6.01106	0.33966
6.01661	0.34368
6.02217	0.34368
6.02772	0.34068
6.03328	0.34368
6.03883	0.33966
6.04439	0.33666
6.04994	0.33699
6.0555	0.33933
6.06106	0.33867
6.06661	0.33633
6.07217	0.33666
6.07772	0.336
6.08328	0.33666
6.08883	0.34068
6.09439	0.33966
6.09994	0.34134
6.1055	0.34368
6.11106	0.34368
6.11661	0.33999
6.12217	0.34368
6.12772	0.34368
6.13328	0.34368
6.13883	0.34368
6.14439	0.34368
6.14994	0.33933
6.1555	0.33966
6.16106	0.34032
6.16661	0.34368
6.17217	0.34368
6.17772	0.34368
6.18328	0.34368
6.18883	0.34368
6.19439	0.34368
6.19994	0.342
6.2055	0.33966
6.21106	0.34068
6.21661	0.33966
6.22217	0.342
6.22772	0.33933
6.23328	0.33867
6.23883	0.33966
6.24439	0.33867
6.24994	0.33966
6.2555	0.34368
6.26106	0.34368
6.26661	0.34368
6.27217	0.34368
6.27772	0.34368
6.28328	0.34368
6.28883	0.34368
6.29439	0.34368
6.29994	0.34368
6.3055	0.34368
6.31106	0.34368
6.31661	0.34368
6.32217	0.34368
6.32772	0.34368
6.33328	0.34368
6.33883	0.34368
6.34439	0.34368
6.34994	0.34368
6.3555	0.34368
6.36106	0.34368
6.36661	0.34368
6.37217	0.34368
6.37772	0.34368
6.38328	0.34368
6.38883	0.34368
6.39439	0.34368
6.39994	0.34368
6.4055	0.34368
6.41106	0.34368
6.41661	0.34368
6.42217	0.34368
6.42772	0.34368
6.43328	0.34368
6.43883	0.34368
6.44439	0.34368
6.44994	0.34368
6.4555	0.34368
6.46106	0.34368
6.46661	0.34368
6.47217	0.34368
6.47772	0.34368
6.48328	0.34368
6.48883	0.34368
6.49439	0.34368
6.49994	0.34368
6.5055	0.34368
6.51106	0.34368
6.51661	0.34368
6.52217	0.34368
6.52772	0.34401
6.53328	0.34368
6.53883	0.34368
6.54439	0.34368
6.54994	0.34368
6.5555	0.34368
6.56106	0.34368
6.56661	0.34368
6.57217	0.34368
6.57772	0.34368
6.58328	0.34368
6.58883	0.34368
6.59439	0.34368
6.59994	0.34368
6.6055	0.34368
6.61106	0.34368
6.61661	0.34368
6.62217	0.34368
6.62772	0.34368
6.63328	0.34401
6.63883	0.34368
6.64439	0.34368
6.64994	0.34368
6.6555	0.34368
6.66106	0.34368
6.66661	0.34368
6.67217	0.34368
6.67772	0.34368
6.68328	0.34368
6.68883	0.34368
6.69439	0.34368
6.69994	0.34368
6.7055	0.34368
6.71106	0.34368
6.71661	0.34401
6.72217	0.34368
6.72772	0.34368
6.73328	0.34368
6.73883	0.34368
6.74439	0.34368
6.74994	0.34368
6.7555	0.34368
6.76106	0.34368
6.76661	0.34368
6.77217	0.34368
6.77772	0.34368
6.78328	0.34368
6.78883	0.34368
6.79439	0.34401
6.79994	0.34368
6.8055	0.34368
6.81106	0.34368
6.81661	0.34368
6.82217	0.34734
6.82772	0.34767
6.83328	0.34767
6.83883	0.345
6.84439	0.34767
6.84994	0.34767
6.8555	0.34767
6.86106	0.34566
6.86661	0.34767
6.87217	0.34767
6.87772	0.34767
6.88328	0.34467
6.88883	0.34368
6.89439	0.34368
6.89994	0.34767
6.9055	0.34368
6.91106	0.34368
6.91661	0.34368
6.92217	0.34368
6.92772	0.34533
6.93328	0.34368
6.93883	0.34767
6.94439	0.34767
6.94994	0.34767
6.9555	0.34767
6.96106	0.34767
6.96661	0.34767
6.97217	0.34767
6.97772	0.34767
6.98328	0.34767
6.98883	0.34767
6.99439	0.34767
6.99994	0.34767
7.0055	0.34767
7.01106	0.34767
7.01661	0.34767
7.02217	0.34767
7.02772	0.34767
7.03328	0.34767
7.03883	0.34767
7.04439	0.34767
7.04994	0.34767
7.0555	0.34767
7.06106	0.34767
7.06661	0.34767
7.07217	0.34767
7.07772	0.34767
7.08328	0.34767
7.08883	0.34767
7.09439	0.34767
7.09994	0.34767
7.1055	0.34767
7.11106	0.34767
7.11661	0.34767
7.12217	0.34767
7.12772	0.34767
7.13328	0.34767
7.13883	0.34767
7.14439	0.34767
7.14994	0.34767
7.1555	0.34767
7.16106	0.34767
7.16661	0.34767
7.17217	0.34767
7.17772	0.34767
7.18328	0.34767
7.18883	0.34767
7.19439	0.34767
7.19994	0.34767
7.2055	0.34767
7.21106	0.34767
7.21661	0.34767
7.22217	0.34767
7.22772	0.34767
7.23328	0.34767
7.23883	0.34767
7.24439	0.34767
7.24994	0.34767
7.2555	0.34767
7.26106	0.34767
7.26661	0.34767
7.27217	0.34767
7.27772	0.34767
7.28328	0.34767
7.28883	0.34767
7.29439	0.34767
7.29994	0.34767
7.3055	0.34767
7.31106	0.34767
7.31661	0.34767
7.32217	0.34767
7.32772	0.34767
7.33328	0.34767
7.33883	0.34767
7.34439	0.34767
7.34994	0.34767
7.3555	0.34767
7.36106	0.34767
7.36661	0.34767
7.37217	0.34767
7.37772	0.34767
7.38328	0.34767
7.38883	0.34767
7.39439	0.35133
7.39994	0.34767
7.4055	0.34767
7.41106	0.34767
7.41661	0.34767
7.42217	0.34767
7.42772	0.34767
7.43328	0.34767
7.43883	0.34767
7.44439	0.34767
7.44994	0.34767
7.4555	0.34767
7.46106	0.34767
7.46661	0.34767
7.47217	0.34767
7.47772	0.34767
7.48328	0.34767
7.48883	0.34767
7.49439	0.34767
7.49994	0.34767
7.5055	0.34767
7.51106	0.34767
7.51661	0.34767
7.52217	0.34767
7.52772	0.35166
7.53328	0.34932
7.53883	0.35166
7.54439	0.35166
7.54994	0.35166
7.5555	0.34866
7.56106	0.34767
7.56661	0.34767
7.57217	0.34767
7.57772	0.34899
7.58328	0.34767
7.58883	0.35133
7.59439	0.34767
7.59994	0.34767
7.6055	0.34767
7.61106	0.34767
7.61661	0.34767
7.62217	0.35166
7.62772	0.35166
7.63328	0.35166
7.63883	0.35166
7.64439	0.35166
7.64994	0.35166
7.6555	0.35166
7.66106	0.35166
7.66661	0.34833
7.67217	0.35166
7.67772	0.34767
7.68328	0.35166
7.68883	0.34866
7.69439	0.35166
7.69994	0.35067
7.7055	0.34767
7.71106	0.34767
7.71661	0.34932
7.72217	0.35133
7.72772	0.35166
7.73328	0.35166
7.73883	0.35166
7.74439	0.35133
7.74994	0.35067
7.7555	0.34767
7.76106	0.35166
7.76661	0.35067
7.77217	0.34866
7.77772	0.35166
7.78328	0.35166
7.78883	0.35166
7.79439	0.34767
7.79994	0.35166
7.8055	0.35166
7.81106	0.35166
7.81661	0.35166
7.82217	0.35166
7.82772	0.35166
7.83328	0.35166
7.83883	0.35166
7.84439	0.35166
7.84994	0.35166
7.8555	0.35166
7.86106	0.35166
7.86661	0.35166
7.87217	0.35166
7.87772	0.35166
7.88328	0.35166
7.88883	0.35166
7.89439	0.35166
7.89994	0.35166
7.9055	0.35166
7.91106	0.35166
7.91661	0.35166
7.92217	0.35166
7.92772	0.35166
7.93328	0.35166
7.93883	0.35166
7.94439	0.35166
7.94994	0.35166
7.9555	0.35166
7.96106	0.35166
7.96661	0.35166
7.97217	0.35166
7.97772	0.35166
7.98328	0.35166
7.98883	0.35166
7.99439	0.35166
7.99994	0.35166
8.0055	0.35166
8.01106	0.35166
8.01661	0.35166
8.02217	0.35166
8.02772	0.35166
8.03328	0.35166
8.03883	0.35166
8.04439	0.35166
8.04994	0.35166
8.0555	0.35166
8.06106	0.35166
8.06661	0.35166
8.07217	0.35166
8.07772	0.35166
8.08328	0.35166
8.08883	0.35166
8.09439	0.35166
8.09994	0.35166
8.1055	0.35166
8.11106	0.35166
8.11661	0.35166
8.12217	0.35166
8.12772	0.35166
8.13328	0.35166
8.13883	0.35166
8.14439	0.35166
8.14994	0.35166
8.1555	0.35166
8.16106	0.35166
8.16661	0.35166
8.17217	0.35166
8.17772	0.35166
8.18328	0.35166
8.18883	0.35166
8.19439	0.35166
8.19994	0.35166
8.2055	0.35268
8.21106	0.35268
8.21661	0.35166
8.22217	0.35166
8.22772	0.35166
8.23328	0.35166
8.23883	0.35133
8.24439	0.35166
8.24994	0.35166
8.2555	0.35433
8.26106	0.35301
8.26661	0.35568
8.27217	0.35934
8.27772	0.35934
8.28328	0.35934
8.28883	0.35934
8.29439	0.35934
8.29994	0.35934
8.3055	0.35934
8.31106	0.35934
8.31661	0.35934
8.32217	0.35934
8.32772	0.35934
8.33328	0.35934
8.33883	0.35934
8.34439	0.35934
8.34994	0.35934
8.3555	0.35934
8.36106	0.35634
8.36661	0.35901
8.37217	0.35934
8.37772	0.35934
8.38328	0.35934
8.38883	0.35934
8.39439	0.35934
8.39994	0.35934
8.4055	0.35934
8.41106	0.35934
8.41661	0.35901
8.42217	0.35967
8.42772	0.35934
8.43328	0.35934
8.43883	0.35934
8.44439	0.35934
8.44994	0.35934
8.4555	0.35934
8.46106	0.35934
8.46661	0.35934
8.47217	0.35934
8.47772	0.35934
8.48328	0.35934
8.48883	0.35934
8.49439	0.35934
8.49994	0.35934
8.5055	0.35901
8.51106	0.35934
8.51661	0.35934
8.52217	0.35934
8.52772	0.35934
8.53328	0.35934
8.53883	0.35901
8.54439	0.35934
8.54994	0.35934
8.5555	0.35967
8.56106	0.35934
8.56661	0.35934
8.57217	0.35967
8.57772	0.35934
8.58328	0.35934
8.58883	0.35934
8.59439	0.35934
8.59994	0.35934
8.6055	0.35934
8.61106	0.35934
8.61661	0.35934
8.62217	0.35934
8.62772	0.35934
8.63328	0.35934
8.63883	0.35934
8.64439	0.35967
8.64994	0.35934
8.6555	0.35934
8.66106	0.35934
8.66661	0.36366
8.67217	0.35934
8.67772	0.35934
8.68328	0.36333
8.68883	0.36333
8.69439	0.36366
8.69994	0.36333
8.7055	0.36333
8.71106	0.36
8.71661	0.36366
8.72217	0.36333
8.72772	0.36333
8.73328	0.36366
8.73883	0.36333
8.74439	0.36333
8.74994	0.36267
8.7555	0.35934
8.76106	0.35967
8.76661	0.36333
8.77217	0.36366
8.77772	0.36333
8.78328	0.36333
8.78883	0.36333
8.79439	0.36333
8.79994	0.36333
8.8055	0.36333
8.81106	0.36366
8.81661	0.36333
8.82217	0.36333
8.82772	0.36333
8.83328	0.36333
8.83883	0.36333
8.84439	0.36366
8.84994	0.36333
8.8555	0.36333
8.86106	0.36366
8.86661	0.36333
8.87217	0.36333
8.87772	0.36366
8.88328	0.36333
8.88883	0.36366
8.89439	0.36366
8.89994	0.36333
8.9055	0.36333
8.91106	0.36333
8.91661	0.36366
8.92217	0.36333
8.92772	0.36333
8.93328	0.36366
8.93883	0.36333
8.94439	0.36
8.94994	0.36333
8.9555	0.36333
8.96106	0.36099
8.96661	0.35934
8.97217	0.35967
8.97772	0.35934
8.98328	0.35967
8.98883	0.35934
8.99439	0.36333
8.99994	0.36333
9.0055	0.36333
9.01106	0.36366
9.01661	0.36333
9.02217	0.36333
9.02772	0.36333
9.03328	0.36333
9.03883	0.36333
9.04439	0.36333
9.04994	0.36333
9.0555	0.36333
9.06106	0.36366
9.06661	0.36333
9.07217	0.36333
9.07772	0.36333
9.08328	0.36333
9.08883	0.36333
9.09439	0.36333
9.09994	0.36333
9.1055	0.36333
9.11106	0.36333
9.11661	0.36333
9.12217	0.36333
9.12772	0.36666
9.13328	0.36333
9.13883	0.363
9.14439	0.36333
9.14994	0.363
9.1555	0.36333
9.16106	0.36333
9.16661	0.36333
9.17217	0.36333
9.17772	0.36333
9.18328	0.36333
9.18883	0.36333
9.19439	0.36333
9.19994	0.36333
9.2055	0.36333
9.21106	0.36534
9.21661	0.36333
9.22217	0.36333
9.22772	0.36333
9.23328	0.36633
9.23883	0.36333
9.24439	0.36333
9.24994	0.36333
9.2555	0.36333
9.26106	0.36333
9.26661	0.36333
9.27217	0.36333
9.27772	0.36333
9.28328	0.363
9.28883	0.36333
9.29439	0.36432
9.29994	0.36333
9.3055	0.36333
9.31106	0.36333
9.31661	0.36333
9.32217	0.36333
9.32772	0.36333
9.33328	0.36333
9.33883	0.36333
9.34439	0.36333
9.34994	0.36333
9.3555	0.36333
9.36106	0.36333
9.36661	0.36333
9.37217	0.36333
9.37772	0.36333
9.38328	0.36333
9.38883	0.36333
9.39439	0.36399
9.39994	0.36399
9.4055	0.36333
9.41106	0.36333
9.41661	0.36366
9.42217	0.36501
9.42772	0.36432
9.43328	0.37134
9.43883	0.37134
9.44439	0.37134
9.44994	0.37134
9.4555	0.37134
9.46106	0.37134
9.46661	0.37134
9.47217	0.37134
9.47772	0.37134
9.48328	0.37134
9.48883	0.37134
9.49439	0.37134
9.49994	0.37134
9.5055	0.37134
9.51106	0.37134
9.51661	0.37134
9.52217	0.37134
9.52772	0.37134
9.53328	0.37134
9.53883	0.37134
9.54439	0.37134
9.54994	0.37134
9.5555	0.37134
9.56106	0.37134
9.56661	0.37134
9.57217	0.37134
9.57772	0.37134
9.58328	0.37134
9.58883	0.37134
9.59439	0.37134
9.59994	0.37134
9.6055	0.37134
9.61106	0.37134
9.61661	0.37134
9.62217	0.37134
9.62772	0.37134
9.63328	0.37134
9.63883	0.37134
9.64439	0.37134
9.64994	0.37134
9.6555	0.37134
9.66106	0.37134
9.66661	0.37134
9.67217	0.37134
9.67772	0.37134
9.68328	0.37134
9.68883	0.37134
9.69439	0.37134
9.69994	0.37134
9.7055	0.37134
9.71106	0.37134
9.71661	0.37134
9.72217	0.37134
9.72772	0.37134
9.73328	0.37134
9.73883	0.37134
9.74439	0.37134
9.74994	0.37134
9.7555	0.37134
9.76106	0.37134
9.76661	0.37134
9.77217	0.37134
9.77772	0.37134
9.78328	0.37134
9.78883	0.37134
9.79439	0.37134
9.79994	0.37134
9.8055	0.37134
9.81106	0.37134
9.81661	0.37134
9.82217	0.37134
9.82772	0.37134
9.83328	0.37134
9.83883	0.37134
9.84439	0.37134
9.84994	0.37134
9.8555	0.37134
9.86106	0.37134
9.86661	0.37134
9.87217	0.37134
9.87772	0.37134
9.88328	0.37134
9.88883	0.37134
9.89439	0.37134
9.89994	0.37134
9.9055	0.37134
9.91106	0.37134
9.91661	0.37134
9.92217	0.37134
9.92772	0.37134
9.93328	0.37134
9.93883	0.37134
9.94439	0.37134
9.94994	0.37134
9.9555	0.37134
9.96106	0.37134
9.96661	0.37134
9.97217	0.37134
9.97772	0.37134
9.98328	0.37134
9.98883	0.37134
9.99439	0.37134
9.99994	0.37134
10.0055	0.37134
10.0111	0.37134
10.0166	0.37134
10.0222	0.37134
10.0277	0.37134
10.0333	0.37134
10.0388	0.37134
10.0444	0.37134
10.0499	0.37134
10.0555	0.37134
10.0611	0.37134
10.0666	0.37134
10.0722	0.37134
10.0777	0.37134
10.0833	0.37134
10.0888	0.37134
10.0944	0.37134
10.0999	0.37134
10.1055	0.37134
10.1111	0.37134
10.1166	0.37134
10.1222	0.37134
10.1277	0.37134
10.1333	0.37134
10.1388	0.37134
10.1444	0.37134
10.1499	0.37134
10.1555	0.37134
10.1611	0.37134
10.1666	0.37134
10.1722	0.37134
10.1777	0.37134
10.1833	0.37167
10.1888	0.37134
10.1944	0.37134
10.1999	0.37134
10.2055	0.37134
10.2111	0.37134
10.2166	0.37134
10.2222	0.37134
10.2277	0.37134
10.2333	0.37134
10.2388	0.37134
10.2444	0.37134
10.2499	0.37134
10.2555	0.37134
10.2611	0.37134
10.2666	0.37134
10.2722	0.37134
10.2777	0.37134
10.2833	0.37134
10.2888	0.37134
10.2944	0.37134
10.2999	0.37134
10.3055	0.37134
10.3111	0.37134
10.3166	0.37134
10.3222	0.37134
10.3277	0.37134
10.3333	0.37134
10.3388	0.37134
10.3444	0.37134
10.3499	0.37134
10.3555	0.37134
10.3611	0.37134
10.3666	0.37134
10.3722	0.37134
10.3777	0.37134
10.3833	0.37134
10.3888	0.37134
10.3944	0.37134
10.3999	0.37134
10.4055	0.37134
10.4111	0.37134
10.4166	0.37134
10.4222	0.37134
10.4277	0.37134
10.4333	0.37134
10.4388	0.37134
10.4444	0.37134
10.4499	0.37134
10.4555	0.37134
10.4611	0.37134
10.4666	0.37134
10.4722	0.37134
10.4777	0.37134
10.4833	0.37134
10.4888	0.37134
10.4944	0.37134
10.4999	0.37134
10.5055	0.37134
10.5111	0.37134
10.5166	0.37134
10.5222	0.37134
10.5277	0.37134
10.5333	0.37134
10.5388	0.37134
10.5444	0.37134
10.5499	0.37134
10.5555	0.37134
10.5611	0.37134
10.5666	0.37134
10.5722	0.37134
10.5777	0.37134
10.5833	0.37134
10.5888	0.37134
10.5944	0.37134
10.5999	0.37134
10.6055	0.37134
10.6111	0.37134
10.6166	0.37134
10.6222	0.37134
10.6277	0.37134
10.6333	0.37134
10.6388	0.37134
10.6444	0.37134
10.6499	0.37134
10.6555	0.37134
10.6611	0.37167
10.6666	0.37134
10.6722	0.37134
10.6777	0.37134
10.6833	0.37134
10.6888	0.37134
10.6944	0.37134
10.6999	0.37134
10.7055	0.37134
10.7111	0.37134
10.7166	0.37134
10.7222	0.37134
10.7277	0.37134
10.7333	0.37134
10.7388	0.37134
10.7444	0.37134
10.7499	0.37134
10.7555	0.37134
10.7611	0.37134
10.7666	0.37134
10.7722	0.37134
10.7777	0.37134
10.7833	0.37134
10.7888	0.37134
10.7944	0.37134
10.7999	0.37134
10.8055	0.37134
10.8111	0.37134
10.8166	0.37134
10.8222	0.37134
10.8277	0.37134
10.8333	0.37134
10.8388	0.37134
10.8444	0.37134
10.8499	0.37134
10.8555	0.37134
10.8611	0.37134
10.8666	0.37134
10.8722	0.37134
10.8777	0.37134
10.8833	0.37134
10.8888	0.37134
10.8944	0.37134
10.8999	0.37134
10.9055	0.37134
10.9111	0.37134
10.9166	0.37134
10.9222	0.37134
10.9277	0.37134
10.9333	0.37134
10.9388	0.37134
10.9444	0.37134
10.9499	0.37134
10.9555	0.37134
10.9611	0.37134
10.9666	0.37134
10.9722	0.37134
10.9777	0.37134
10.9833	0.37134
10.9888	0.37134
10.9944	0.37134
10.9999	0.37134
11.0055	0.37134
11.0111	0.37134
11.0166	0.37134
11.0222	0.37134
11.0277	0.37134
11.0333	0.37134
11.0388	0.37134
11.0444	0.37134
11.0499	0.37134
11.0555	0.37134
11.0611	0.37134
11.0666	0.37134
11.0722	0.37134
11.0777	0.37134
11.0833	0.37134
11.0888	0.37233
11.0944	0.37134
11.0999	0.37134
[truncated: 11,559 more rows]

## Sheet: Fig5
Time/h	Strain/%
	20%Rc	40%Rc	60%Rc	80%Rc
0	0
0.0055	0.00399	0.00765	0.01167	0.048
0.01106	0.02766	0.03933	0.04335	0.08703
0.01661	0.05166	0.06333	0.07566	0.11967
0.02217	0.08034	0.096	0.108	0.156
0.02772	0.10368	0.11934	0.13536	0.18336
0.03328	0.12666	0.14634	0.16269	0.21702
0.03883	0.14367	0.16335	0.18303	0.23904
0.04439	0.15633	0.18033	0.20001	0.25833
0.04994	0.17199	0.19932	0.22698	0.28698
0.0555	0.18399	0.21132	0.23898	0.29898
0.06106	0.19533	0.22266	0.25434	0.31434
0.06661	0.19932	0.23067	0.26202	0.32601
0.07217	0.20334	0.23469	0.26637	0.33036
0.07772	0.21168	0.24303	0.27837	0.35037
0.08328	0.21567	0.249	0.28434	0.35634
0.08883	0.22368	0.26301	0.29835	0.37035
0.09439	0.22368	0.26301	0.29835	0.37035
0.09994	0.22767	0.267	0.31035	0.38601
0.1055	0.22767	0.267	0.31035	0.38601
0.11106	0.23601	0.27534	0.31869	0.39468
0.11661	0.23601	0.27534	0.31869	0.39435
0.12217	0.23967	0.28269	0.33003	0.40971
0.12772	0.23967	0.28269	0.33003	0.41004
0.13328	0.24366	0.28668	0.33402	0.41403
0.13883	0.24366	0.29067	0.34635	0.42636
0.14439	0.24366	0.291	0.34668	0.42867
0.14994	0.252	0.29901	0.35469	0.44268
0.1555	0.252	0.29901	0.35469	0.44268
0.16106	0.252	0.29901	0.35469	0.44268
0.16661	0.252	0.29901	0.35868	0.44667
0.17217	0.252	0.29901	0.35868	0.44667
0.17772	0.25599	0.31134	0.37101	0.459
0.18328	0.25599	0.31134	0.37101	0.46302
0.18883	0.25599	0.31134	0.37101	0.46302
0.19439	0.264	0.31935	0.37902	0.47103
0.19994	0.264	0.31935	0.37902	0.47502
0.2055	0.264	0.31935	0.37902	0.47535
0.21106	0.26367	0.31902	0.38268	0.47868
0.21661	0.26367	0.31935	0.38301	0.47901
0.22217	0.26766	0.32733	0.39099	0.48699
0.22772	0.26766	0.32733	0.39099	0.49533
0.23328	0.26766	0.327	0.39066	0.495
0.23883	0.26766	0.32733	0.39399	0.49833
0.24439	0.26766	0.327	0.39534	0.49968
0.24994	0.26766	0.327	0.39468	0.50301
0.2555	0.26934	0.32868	0.40035	0.50868
0.26106	0.27468	0.33402	0.40569	0.51837
0.26661	0.27567	0.33501	0.40668	0.51936
0.27217	0.27567	0.34233	0.414	0.52668
0.27772	0.27567	0.34335	0.41502	0.5277
0.28328	0.27567	0.34302	0.41469	0.53136
0.28883	0.27567	0.34335	0.41502	0.53568
0.29439	0.27567	0.34302	0.41868	0.53934
0.29994	0.27567	0.34335	0.41901	0.53967
0.3055	0.27567	0.34302	0.41868	0.53934
0.31106	0.27633	0.34368	0.41934	0.54
0.31661	0.27933	0.34668	0.42234	0.543
0.32217	0.27966	0.34734	0.423	0.54366
0.32772	0.27966	0.34734	0.423	0.54366
0.33328	0.27966	0.34734	0.423	0.546
0.33883	0.27933	0.34701	0.42267	0.54333
0.34439	0.27933	0.34668	0.42234	0.543
0.34994	0.28332	0.35067	0.43035	0.55101
0.3555	0.28332	0.351	0.43068	0.55134
0.36106	0.28332	0.35265	0.43233	0.55299
0.36661	0.28368	0.35535	0.43503	0.55569
0.37217	0.28332	0.35499	0.43467	0.55533
0.37772	0.28332	0.35499	0.43467	0.55533
0.38328	0.28332	0.35499	0.43467	0.55899
0.38883	0.28332	0.35499	0.43467	0.55899
0.39439	0.28332	0.35499	0.43467	0.55899
0.39994	0.28332	0.35466	0.43467	0.55899
0.4055	0.28368	0.35535	0.43503	0.56235
0.41106	0.28332	0.35532	0.43599	0.56433
0.41661	0.28332	0.35832	0.44634	0.57468
0.42217	0.285	0.36102	0.44904	0.57738
0.42772	0.288	0.36366	0.45168	0.58002
0.43328	0.291	0.36666	0.45468	0.58302
0.43883	0.291	0.36666	0.45468	0.58302
0.44439	0.291	0.36666	0.45867	0.58701
0.44994	0.29133	0.36735	0.45936	0.5877
0.4555	0.291	0.36702	0.45903	0.58737
0.46106	0.291	0.36666	0.45867	0.58701
0.46661	0.291	0.36666	0.459	0.58734
0.47217	0.291	0.36666	0.45867	0.59466
0.47772	0.29133	0.36699	0.459	0.59499
0.48328	0.29133	0.36699	0.459	0.59499
0.48883	0.291	0.36702	0.45936	0.59535
0.49439	0.291	0.36666	0.45867	0.59466
0.49994	0.291	0.36666	0.459	0.59499
0.5055	0.291	0.36666	0.45867	0.59466
0.51106	0.291	0.36666	0.45867	0.59466
0.51661	0.291	0.36666	0.459	0.59901
0.52217	0.291	0.36666	0.45867	0.59868
0.52772	0.29133	0.36735	0.45969	0.5997
0.53328	0.291	0.36702	0.45936	0.59937
0.53883	0.291	0.369	0.46533	0.60534
0.54439	0.29532	0.372	0.46833	0.60834
0.54994	0.29532	0.37167	0.468	0.60801
0.5555	0.29532	0.37434	0.47067	0.61068
0.56106	0.29532	0.37467	0.47067	0.61068
0.56661	0.29532	0.37932	0.47565	0.61566
0.57217	0.29532	0.37932	0.47565	0.61566
0.57772	0.29532	0.37932	0.47565	0.61566
0.58328	0.29532	0.37932	0.47565	0.61566
0.58883	0.29532	0.37932	0.47565	0.61932
0.59439	0.29532	0.37932	0.47565	0.61965
0.59994	0.29532	0.37932	0.47565	0.61965
0.6055	0.29532	0.37932	0.47565	0.61965
0.61106	0.29532	0.37932	0.47565	0.61965
0.61661	0.29532	0.37932	0.48366	0.62766
0.62217	0.29532	0.37932	0.48366	0.62766
0.62772	0.29532	0.37932	0.48099	0.62598
0.63328	0.29532	0.37899	0.48333	0.63201
0.63883	0.29532	0.37932	0.48366	0.63132
0.64439	0.29499	0.37899	0.483	0.62799
0.64994	0.29601	0.38001	0.48435	0.63636
0.6555	0.29901	0.38301	0.48735	0.63936
0.66106	0.29832	0.38232	0.48666	0.63834
0.66661	0.29601	0.37968	0.48402	0.63603
0.67217	0.29532	0.37932	0.48366	0.63567
0.67772	0.29532	0.38334	0.48768	0.63969
0.68328	0.29532	0.38334	0.48768	0.63969
0.68883	0.29532	0.38334	0.48768	0.63969
0.69439	0.29634	0.38436	0.4887	0.64071
0.69994	0.29901	0.38703	0.49137	0.64338
0.7055	0.30267	0.39069	0.49503	0.64704
0.71106	0.30333	0.39135	0.49569	0.6477
0.71661	0.30066	0.38868	0.49302	0.64902
0.72217	0.30333	0.39135	0.49569	0.65169
0.72772	0.30333	0.39135	0.49668	0.65268
0.73328	0.30333	0.39135	0.49968	0.65568
0.73883	0.30333	0.39135	0.49968	0.65568
0.74439	0.30333	0.39135	0.49968	0.65568
0.74994	0.303	0.39102	0.49935	0.65535
0.7555	0.30333	0.39135	0.49968	0.65568
0.76106	0.30333	0.39135	0.49968	0.65568
0.76661	0.30333	0.39135	0.49968	0.65568
0.77217	0.30333	0.39135	0.49968	0.65568
0.77772	0.30333	0.39135	0.49968	0.65568
0.78328	0.30333	0.39135	0.49968	0.65568
0.78883	0.30333	0.39468	0.50301	0.65901
0.79439	0.30333	0.39435	0.50268	0.65868
0.79994	0.30333	0.39168	0.50001	0.65601
0.8055	0.30333	0.39501	0.50334	0.65934
0.81106	0.30333	0.39468	0.50301	0.65901
0.81661	0.30333	0.393	0.50466	0.66465
0.82217	0.30333	0.399	0.51102	0.67101
0.82772	0.30333	0.399	0.50868	0.66867
0.83328	0.30333	0.399	0.50733	0.66732
0.83883	0.30333	0.399	0.50733	0.66732
0.84439	0.30333	0.399	0.50733	0.66732
0.84994	0.30333	0.399	0.50733	0.67548
0.8555	0.30333	0.399	0.50733	0.67548
0.86106	0.30333	0.39933	0.50766	0.68175
0.86661	0.30333	0.39933	0.51168	0.68577
0.87217	0.30333	0.399	0.51135	0.68544
0.87772	0.30333	0.39933	0.51135	0.68544
0.88328	0.30333	0.399	0.51102	0.68511
0.88883	0.30333	0.399	0.51135	0.68544
0.89439	0.30333	0.399	0.51135	0.68544
0.89994	0.30333	0.399	0.51102	0.68511
0.9055	0.30333	0.399	0.51102	0.68511
0.91106	0.30333	0.399	0.51135	0.68544
0.91661	0.30366	0.39933	0.51168	0.68577
0.92217	0.30432	0.39999	0.51234	0.68643
0.92772	0.30399	0.39966	0.51201	0.6861
0.93328	0.30732	0.40299	0.51534	0.68943
0.93883	0.30732	0.40299	0.51501	0.6891
0.94439	0.30732	0.40434	0.51636	0.69045
0.94994	0.30732	0.40398	0.516	0.69897
0.9555	0.30732	0.40734	0.51936	0.69936
0.96106	0.30699	0.40599	0.51834	0.69243
0.96661	0.30732	0.40299	0.51966	0.69375
0.97217	0.30732	0.40299	0.51534	0.68943
0.97772	0.30732	0.40299	0.519	0.69309
0.98328	0.30732	0.40299	0.51534	0.70125
0.98883	0.30732	0.40698	0.51933	0.69342
0.99439	0.30768	0.40734	0.52668	0.71259
0.99994	0.30732	0.40698	0.52632	0.71223
1.0055	0.30732	0.40698	0.52665	0.71256
1.01106	0.30732	0.40698	0.52665	0.71208
1.01661	0.30732	0.40698	0.52665	0.71256
1.02217	0.30732	0.40698	0.52665	0.71256
1.02772	0.30732	0.40698	0.52665	0.71256
1.03328	0.30732	0.40698	0.52665	0.71256
1.03883	0.30732	0.40698	0.52665	0.71256
1.04439	0.30732	0.40698	0.52665	0.71256
1.04994	0.30732	0.40734	0.52701	0.71292
1.0555	0.30732	0.40698	0.52665	0.71256
1.06106	0.30732	0.40698	0.52665	0.71256
1.06661	0.30732	0.40698	0.52665	0.71256
1.07217	0.30732	0.40698	0.52665	0.71256
1.07772	0.30732	0.40698	0.52665	0.71256
1.08328	0.30732	0.40698	0.52665	0.71256
1.08883	0.30732	0.40698	0.52665	0.71256
1.09439	0.30732	0.40698	0.52665	0.71256
1.09994	0.30732	0.411	0.53067	0.72252
1.1055	0.30732	0.411	0.53067	0.71658
1.11106	0.30732	0.40866	0.52833	0.71424
1.11661	0.30732	0.40698	0.52665	0.71256
1.12217	0.30732	0.40698	0.52665	0.71256
1.12772	0.30732	0.40698	0.52665	0.71256
1.13328	0.30732	0.40698	0.52665	0.71256
1.13883	0.30732	0.40698	0.52665	0.7185
1.14439	0.30732	0.40698	0.52665	0.7185
1.14994	0.30732	0.40698	0.52665	0.7185
1.1555	0.30732	0.40698	0.52665	0.7185
1.16106	0.30732	0.40698	0.53064	0.72249
1.16661	0.30732	0.40767	0.53133	0.72318
1.17217	0.30732	0.40698	0.53064	0.72249
1.17772	0.30732	0.40734	0.531	0.72285
1.18328	0.30732	0.411	0.53466	0.72651
1.18883	0.30732	0.41067	0.53433	0.72618
1.19439	0.30732	0.41067	0.53433	0.72618
1.19994	0.30732	0.411	0.53466	0.72651
1.2055	0.30732	0.41067	0.53433	0.72618
1.21106	0.30732	0.411	0.53466	0.72651
1.21661	0.30732	0.411	0.53466	0.72651
1.22217	0.30732	0.411	0.53466	0.72651
1.22772	0.30732	0.41067	0.53433	0.72618
1.23328	0.30732	0.411	0.53466	0.72651
1.23883	0.30732	0.41067	0.53433	0.72618
1.24439	0.30732	0.411	0.53466	0.72651
1.24994	0.30732	0.411	0.53466	0.72651
1.2555	0.30732	0.411	0.53466	0.72651
1.26106	0.30732	0.411	0.53466	0.72651
1.26661	0.30732	0.411	0.53466	0.72651
1.27217	0.30732	0.411	0.53466	0.72651
1.27772	0.30732	0.411	0.53466	0.73194
1.28328	0.30732	0.411	0.53466	0.73194
1.28883	0.30732	0.411	0.53835	0.73563
1.29439	0.30732	0.411	0.54267	0.73995
1.29994	0.30732	0.411	0.54267	0.73995
1.3055	0.30732	0.411	0.54267	0.73995
1.31106	0.30732	0.41532	0.54666	0.74394
1.31661	0.30834	0.41967	0.55101	0.74829
1.32217	0.31101	0.42234	0.55401	0.75129
1.32772	0.31167	0.423	0.55467	0.75195
1.33328	0.31134	0.42267	0.55434	0.75162
1.33883	0.31134	0.42267	0.55401	0.75129
1.34439	0.30999	0.42132	0.55299	0.75027
1.34994	0.30732	0.41865	0.54999	0.74727
1.3555	0.30732	0.41865	0.55032	0.7476
1.36106	0.30732	0.41865	0.55032	0.7476
1.36661	0.30732	0.41832	0.54999	0.74727
1.37217	0.30732	0.41865	0.55032	0.7476
1.37772	0.30834	0.41967	0.55134	0.74862
1.38328	0.31068	0.42201	0.55335	0.75063
1.38883	0.31134	0.423	0.55467	0.75195
1.39439	0.31134	0.42267	0.55434	0.7521
1.39994	0.31134	0.42267	0.55434	0.75162
1.4055	0.31134	0.42267	0.55434	0.75162
1.41106	0.31134	0.42267	0.55434	0.75162
1.41661	0.31167	0.423	0.55467	0.75195
1.42217	0.31167	0.423	0.55467	0.75195
1.42772	0.31167	0.423	0.55467	0.75195
1.43328	0.31167	0.42267	0.55434	0.75801
1.43883	0.31167	0.423	0.55467	0.76377
1.44439	0.31167	0.42501	0.55668	0.75396
1.44994	0.31167	0.42735	0.55902	0.7563
1.4555	0.31167	0.42669	0.55836	0.75564
1.46106	0.31167	0.423	0.55467	0.75195
1.46661	0.31167	0.423	0.55467	0.76377
1.47217	0.31167	0.423	0.55467	0.76377
1.47772	0.31167	0.42435	0.56001	0.76713
1.48328	0.31167	0.42501	0.55668	0.76578
1.48883	0.31167	0.42501	0.55668	0.76578
1.49439	0.31167	0.42468	0.56034	0.76944
1.49994	0.31167	0.426	0.56166	0.77076
1.5055	0.31167	0.42534	0.561	0.7701
1.51106	0.31167	0.42669	0.56235	0.77145
1.51661	0.31167	0.42702	0.56268	0.77178
1.52217	0.31167	0.42702	0.56268	0.77178
1.52772	0.31167	0.42333	0.55899	0.76809
1.53328	0.31167	0.423	0.55866	0.76776
1.53883	0.31167	0.423	0.55866	0.76776
1.54439	0.31167	0.423	0.55866	0.76776
1.54994	0.31167	0.423	0.55866	0.76776
1.5555	0.31167	0.42702	0.56268	0.77178
1.56106	0.31167	0.42702	0.56268	0.77178
1.56661	0.31167	0.42702	0.56268	0.77178
1.57217	0.31167	0.42702	0.56268	0.77178
1.57772	0.31167	0.42702	0.56268	0.77772
1.58328	0.31167	0.42702	0.56268	0.77277
1.58883	0.31167	0.42702	0.56268	0.77178
1.59439	0.31167	0.42702	0.56235	0.77145
1.59994	0.31167	0.42702	0.56268	0.77673
1.6055	0.31167	0.42702	0.56268	0.77673
1.61106	0.31167	0.42702	0.56268	0.77178
1.61661	0.31167	0.42735	0.56301	0.77211
1.62217	0.31167	0.42702	0.56268	0.77178
1.62772	0.31167	0.42735	0.56301	0.77211
1.63328	0.31167	0.42702	0.56268	0.77772
1.63883	0.31167	0.42669	0.56235	0.77739
1.64439	0.31167	0.42702	0.56268	0.77178
1.64994	0.31167	0.42702	0.5637	0.77874
1.6555	0.31167	0.42702	0.56304	0.77709
1.66106	0.31167	0.42702	0.56337	0.77841
1.66661	0.315	0.43068	0.57003	0.78507
1.67217	0.31701	0.43269	0.57237	0.78741
1.67772	0.31434	0.43002	0.5697	0.78474
1.68328	0.31167	0.42702	0.5667	0.78174
1.68883	0.31167	0.42702	0.5667	0.78174
1.69439	0.31167	0.42702	0.56268	0.77772
1.69994	0.31167	0.42735	0.56703	0.78207
1.7055	0.31167	0.42702	0.5667	0.78174
1.71106	0.31167	0.42702	0.5667	0.78174
1.71661	0.31167	0.42702	0.5667	0.78174
1.72217	0.31167	0.42702	0.5667	0.78174
1.72772	0.31167	0.42702	0.5667	0.78174
1.73328	0.31167	0.42735	0.56535	0.78039
1.73883	0.31167	0.42702	0.5667	0.78174
1.74439	0.31167	0.42735	0.56703	0.78207
1.74994	0.31167	0.42702	0.5667	0.78174
1.7555	0.31167	0.42702	0.5667	0.78174
1.76106	0.31167	0.42702	0.5667	0.78174
1.76661	0.31167	0.42702	0.5667	0.78714
1.77217	0.31167	0.42702	0.5667	0.78222
1.77772	0.31167	0.42669	0.56637	0.78141
1.78328	0.31167	0.42702	0.5667	0.78666
1.78883	0.31167	0.42702	0.5667	0.78666
1.79439	0.31167	0.42735	0.56703	0.78207
1.79994	0.31167	0.42735	0.56703	0.78747
1.8055	0.31167	0.42702	0.5667	0.78666
1.81106	0.31167	0.42702	0.5667	0.78714
1.81661	0.31167	0.42702	0.5667	0.78174
1.82217	0.31167	0.42702	0.5667	0.78666
1.82772	0.31167	0.42702	0.5667	0.78174
1.83328	0.31167	0.42702	0.5667	0.78714
1.83883	0.31167	0.42702	0.5667	0.78714
1.84439	0.31167	0.42933	0.56901	0.78405
1.84994	0.31167	0.42735	0.56703	0.78747
1.8555	0.31167	0.42867	0.56835	0.78879
1.86106	0.31167	0.435	0.57468	0.79512
1.86661	0.31167	0.435	0.57468	0.79512
1.87217	0.31167	0.435	0.57468	0.79512
1.87772	0.31167	0.435	0.582	0.80244
1.88328	0.31167	0.43467	0.58233	0.80277
1.88883	0.31167	0.43467	0.58233	0.80277
1.89439	0.31167	0.435	0.57468	0.79512
1.89994	0.31167	0.435	0.57501	0.79497
1.9055	0.31167	0.435	0.58266	0.8031
1.91106	0.31167	0.435	0.58266	0.8031
1.91661	0.31167	0.435	0.58266	0.80262
1.92217	0.31167	0.43533	0.58299	0.80295
1.92772	0.31167	0.435	0.58266	0.80262
1.93328	0.31167	0.435	0.58266	0.8031
1.93883	0.31167	0.435	0.58101	0.80145
1.94439	0.31167	0.435	0.58266	0.8031
1.94994	0.31167	0.435	0.58266	0.8031
1.9555	0.31167	0.435	0.58266	0.8031
1.96106	0.31167	0.43533	0.58299	0.80343
1.96661	0.31167	0.43533	0.58299	0.80343
1.97217	0.31167	0.435	0.58266	0.8031
1.97772	0.31167	0.435	0.58302	0.80397
1.98328	0.31167	0.435	0.58266	0.8031
1.98883	0.31167	0.435	0.58266	0.81051
1.99439	0.31167	0.435	0.58266	0.8031
1.99994	0.31167	0.435	0.58266	0.80262
2.0055	0.312	0.43533	0.58299	0.81528
2.01106	0.312	0.43533	0.58299	0.81528
2.01661	0.31167	0.435	0.58266	0.8031
2.02217	0.31167	0.435	0.58266	0.81495
2.02772	0.31167	0.435	0.58266	0.81495
2.03328	0.31167	0.435	0.58266	0.81396
2.03883	0.312	0.43533	0.58299	0.81528
2.04439	0.31266	0.43566	0.58332	0.81363
2.04994	0.31599	0.43932	0.58698	0.81681
2.0555	0.312	0.43533	0.58335	0.81564
2.06106	0.31167	0.435	0.58266	0.81495
2.06661	0.31167	0.435	0.58266	0.80262
2.07217	0.31167	0.435	0.58266	0.80559
2.07772	0.31167	0.435	0.58266	0.81495
2.08328	0.31167	0.43533	0.58299	0.81528
2.08883	0.312	0.43533	0.58299	0.81528
2.09439	0.31266	0.43599	0.58365	0.81594
2.09994	0.31332	0.43665	0.58431	0.8166
2.1055	0.31533	0.43866	0.58632	0.81861
2.11106	0.31566	0.43899	0.58665	0.81894
2.11661	0.32001	0.44301	0.59067	0.82296
2.12217	0.31968	0.44301	0.59169	0.81954
2.12772	0.31668	0.44001	0.58767	0.81996
2.13328	0.31566	0.43899	0.591	0.82329
2.13883	0.31299	0.43632	0.58833	0.82062
2.14439	0.31734	0.44067	0.59268	0.82497
2.14994	0.32001	0.44334	0.59535	0.82764
2.1555	0.31968	0.44301	0.59502	0.82731
2.16106	0.31968	0.44301	0.59469	0.82698
2.16661	0.31968	0.44301	0.59469	0.82698
2.17217	0.31968	0.44301	0.59502	0.82731
2.17772	0.31968	0.44301	0.59469	0.82698
2.18328	0.31968	0.44301	0.59502	0.82731
2.18883	0.31968	0.44301	0.59502	0.82731
2.19439	0.31968	0.44301	0.59502	0.82731
2.19994	0.31968	0.44301	0.59502	0.82731
2.2055	0.31968	0.44301	0.59502	0.83028
2.21106	0.31968	0.44301	0.59502	0.83322
2.21661	0.31968	0.44301	0.59502	0.82731
2.22217	0.31968	0.44301	0.59502	0.82731
2.22772	0.31968	0.44301	0.59502	0.83322
2.23328	0.32001	0.44367	0.59568	0.82797
2.23883	0.31968	0.44301	0.59502	0.82731
2.24439	0.31968	0.44301	0.59502	0.8283
2.24994	0.31968	0.44334	0.59535	0.83355
2.2555	0.31968	0.44301	0.59469	0.82845
2.26106	0.31968	0.44301	0.59502	0.83322
2.26661	0.31968	0.44268	0.59469	0.83289
2.27217	0.31968	0.44301	0.59502	0.83322
2.27772	0.31968	0.44301	0.59502	0.83322
2.28328	0.31968	0.4437	0.59571	0.83391
2.28883	0.31968	0.44703	0.59904	0.83724
2.29439	0.31968	0.44736	0.59937	0.83757
2.29994	0.32001	0.44736	0.59937	0.83757
2.3055	0.31968	0.44703	0.59871	0.83691
2.31106	0.31968	0.44703	0.59904	0.83724
2.31661	0.31968	0.44703	0.59904	0.83724
2.32217	0.31968	0.44703	0.59904	0.83724
2.32772	0.31968	0.44703	0.59904	0.83724
2.33328	0.31968	0.44736	0.59937	0.83757
2.33883	0.31968	0.44703	0.60303	0.84123
2.34439	0.31968	0.44703	0.59904	0.83724
2.34994	0.31968	0.44703	0.59904	0.83724
2.3555	0.31968	0.44703	0.59904	0.83775
2.36106	0.31968	0.44703	0.60303	0.84123
2.36661	0.31968	0.44703	0.59904	0.84318
2.37217	0.31968	0.44703	0.59904	0.83724
2.37772	0.31968	0.44703	0.59904	0.83724
2.38328	0.31968	0.44703	0.60303	0.84123
2.38883	0.31968	0.44703	0.59871	0.83691
2.39439	0.31968	0.44703	0.59904	0.84318
2.39994	0.31968	0.44736	0.59904	0.83724
2.4055	0.31968	0.44703	0.59904	0.84318
2.41106	0.32001	0.44736	0.59937	0.83757
2.41661	0.31968	0.44736	0.59937	0.83955
2.42217	0.31968	0.44703	0.59904	0.84318
2.42772	0.32001	0.44736	0.59904	0.84318
2.43328	0.31968	0.44736	0.59937	0.84201
2.43883	0.31968	0.44703	0.59904	0.84318
2.44439	0.31968	0.44703	0.59904	0.84318
2.44994	0.31968	0.44703	0.59871	0.84285
2.4555	0.31968	0.44736	0.59937	0.84351
2.46106	0.31968	0.44736	0.60336	0.8475
2.46661	0.32001	0.44736	0.6027	0.84684
2.47217	0.32001	0.44736	0.60336	0.8475
2.47772	0.31968	0.44703	0.60303	0.84717
2.48328	0.31968	0.44703	0.59904	0.84318
2.48883	0.31968	0.44736	0.59937	0.84351
2.49439	0.31968	0.44703	0.60036	0.8445
2.49994	0.31968	0.44703	0.60105	0.84519
2.5055	0.31968	0.44703	0.59904	0.84318
2.51106	0.32001	0.44736	0.59937	0.84351
2.51661	0.31968	0.44703	0.59904	0.84318
2.52217	0.32001	0.44703	0.59904	0.84318
2.52772	0.32001	0.44769	0.60303	0.84717
2.53328	0.31968	0.44703	0.60303	0.84717
2.53883	0.31968	0.44703	0.60303	0.84717
2.54439	0.31968	0.44736	0.60336	0.8475
2.54994	0.31968	0.44703	0.60303	0.84717
2.5555	0.31968	0.44703	0.60303	0.85899
2.56106	0.31968	0.44703	0.60303	0.84717
2.56661	0.31968	0.44736	0.60336	0.8475
2.57217	0.31968	0.44736	0.60336	0.8475
2.57772	0.31968	0.44703	0.60303	0.84717
2.58328	0.31968	0.44703	0.60303	0.84717
2.58883	0.31968	0.44703	0.60303	0.84717
2.59439	0.31968	0.44703	0.60303	0.84717
2.59994	0.31968	0.44703	0.60303	0.84717
2.6055	0.31968	0.44736	0.60336	0.8475
2.61106	0.31968	0.44703	0.60303	0.84717
2.61661	0.31968	0.45102	0.60702	0.86349
2.62217	0.31968	0.45036	0.60636	0.85593
2.62772	0.31968	0.45102	0.60702	0.85116
2.63328	0.31968	0.45102	0.60702	0.85116
2.63883	0.31968	0.45135	0.60735	0.86085
2.64439	0.31968	0.45102	0.60702	0.86349
2.64994	0.31968	0.45102	0.60702	0.85116
2.6555	0.31968	0.45102	0.60702	0.85116
2.66106	0.31968	0.45135	0.60735	0.86382
2.66661	0.31968	0.45102	0.60702	0.85116
2.67217	0.31968	0.45135	0.60735	0.86382
2.67772	0.31968	0.45135	0.60735	0.86382
2.68328	0.31968	0.45102	0.60702	0.86298
2.68883	0.31968	0.45102	0.60702	0.85116
2.69439	0.31968	0.45102	0.60702	0.86349
2.69994	0.31968	0.45102	0.60702	0.86349
2.7055	0.31968	0.45135	0.60735	0.86331
2.71106	0.31968	0.45102	0.60702	0.85116
2.71661	0.31968	0.45102	0.60702	0.86349
2.72217	0.31968	0.45135	0.60735	0.86382
2.72772	0.31968	0.45135	0.60735	0.86331
2.73328	0.31968	0.45102	0.60702	0.86349
2.73883	0.31968	0.45135	0.60735	0.86331
2.74439	0.31968	0.45102	0.60702	0.86349
2.74994	0.31968	0.45102	0.60702	0.86349
2.7555	0.31968	0.45102	0.61503	0.8715
2.76106	0.31968	0.45102	0.60702	0.86349
2.76661	0.31968	0.45102	0.60702	0.86349
2.77217	0.31968	0.45102	0.60702	0.86349
2.77772	0.31968	0.45102	0.60702	0.86349
2.78328	0.31968	0.45135	0.60735	0.86331
2.78883	0.31968	0.45135	0.60735	0.86382
2.79439	0.31968	0.45102	0.60702	0.86349
2.79994	0.31968	0.45102	0.60702	0.86298
2.8055	0.31968	0.45102	0.60702	0.86298
2.81106	0.31968	0.45102	0.60702	0.86349
2.81661	0.31968	0.45135	0.60735	0.86382
2.82217	0.31968	0.45135	0.60735	0.86973
2.82772	0.31968	0.45135	0.60735	0.86382
2.83328	0.31968	0.45102	0.60837	0.86484
2.83883	0.31968	0.45102	0.61368	0.87015
2.84439	0.31968	0.45135	0.60735	0.86382
2.84994	0.31968	0.45102	0.60804	0.87042
2.8555	0.31968	0.45102	0.61503	0.8715
2.86106	0.31968	0.45135	0.61536	0.87183
2.86661	0.31968	0.45102	0.61503	0.87741
2.87217	0.31968	0.45102	0.61503	0.87741
2.87772	0.31968	0.45102	0.61503	0.87741
2.88328	0.31968	0.45102	0.61503	0.87741
2.88883	0.31968	0.45102	0.61503	0.87741
2.89439	0.31968	0.45102	0.60804	0.87042
2.89994	0.31968	0.45135	0.61536	0.87774
2.9055	0.31968	0.45102	0.61503	0.87804
2.91106	0.31968	0.45102	0.61503	0.88263
2.91661	0.31968	0.45135	0.61536	0.8868
2.92217	0.32001	0.45135	0.61536	0.88683
2.92772	0.31968	0.45102	0.61302	0.88464
2.93328	0.31968	0.45102	0.61503	0.88689
2.93883	0.31968	0.45135	0.61536	0.88755
2.94439	0.31968	0.45102	0.61503	0.88764
2.94994	0.31968	0.45102	0.61503	0.88818
2.9555	0.31968	0.45102	0.61503	0.88878
2.96106	0.32001	0.45135	0.61536	0.88983
2.96661	0.31968	0.45135	0.61536	0.89067
2.97217	0.31968	0.45135	0.61536	0.89157
2.97772	0.31968	0.45102	0.61503	0.89226
2.98328	0.31968	0.45135	0.61536	0.8937
2.98883	0.31968	0.45135	0.61536	0.89493
2.99439	0.31968	0.45102	0.61503	0.89589
2.99994	0.31968	0.45135	0.61536	0.89763
3.0055	0.31968	0.45102	0.61503	0.8988
3.01106	0.31968	0.45102	0.61503	0.90039
3.01661	0.31968	0.45135	0.61536	0.90243
3.02217	0.31968	0.45102	0.61503	0.9039
3.02772	0.31968	0.45102	0.61503	0.90582
3.03328	0.31968	0.45135	0.61536	0.90813
3.03883	0.31968	0.45135	0.61536	0.91023
3.04439	0.31968	0.45102	0.61503	0.91209
3.04994	0.31968	0.45936	0.62337	0.92271
3.0555	0.31968	0.45936	0.62337	0.92508
3.06106	0.31968	0.45936	0.62337	0.92757
3.06661	0.31968	0.45735	0.62136	0.92814
3.07217	0.31968	0.45936	0.62337	0.93282
3.07772	0.31968	0.45903	0.62304	0.93528
3.08328	0.31968	0.45936	0.62337	0.93849
3.08883	0.31968	0.45936	0.62337	0.94146
3.09439	0.31968	0.45936	0.62337	0.94452
3.09994	0.31968	0.45936	0.62337	0.94767
3.1055	0.31968	0.45936	0.62337	0.95094
3.11106	0.31968	0.45936	0.62337	0.9543
3.11661	0.31968	0.45936	0.62337	0.95775
3.12217	0.31968	0.45936	0.62337	0.96132
3.12772	0.31968	0.45936	0.62337	0.96498
3.13328	0.31968	0.45936	0.62337	0.96873
3.13883	0.31968	0.45936	0.62337	0.97257
3.14439	0.31968	0.45936	0.62337	0.97653
3.14994	0.31968	0.45936	0.62703	0.98424
3.1555	0.31968	0.45936	0.62736	0.98871
3.16106	0.31968	0.45936	0.62736	0.99294
3.16661	0.31968	0.45936	0.62337	0.9933
3.17217	0.31968	0.45936	0.62736	1.00173
3.17772	0.31968	0.45969	0.62769	1.00659
3.18328	0.31968	0.45936	0.62736	1.01088
3.18883	0.31968	0.45936	0.62736	1.01562
3.19439	0.32133	0.46101	0.62502	1.01814
3.19994	0.31968	0.45936	0.62337	1.02654
3.2055	0.31968	0.45903	0.62304	1.03623
3.21106	0.31968	0.45936	0.62337	1.04661
3.21661	0.31968	0.45969	0.6237	1.05696
3.22217	0.31968	0.45936	0.62337	1.06668
3.22772	0.31968	0.45936	0.6267	1.08003
3.23328	0.31968	0.45936	0.62736	1.09074
3.23883	0.31968	0.45936	0.62736	1.10079
3.24439	0.31968	0.45936	0.62703	1.11048
3.24994	0.31968	0.45936	0.62736	1.12086
3.2555	0.31968	0.45936	0.62736	1.13088
3.26106	0.31968	0.45936	0.62736	1.14093
3.26661	0.32133	0.46101	0.62901	1.1526
3.27217	0.32001	0.45969	0.62769
3.27772	0.32067	0.46035	0.62835
3.28328	0.32133	0.46101	0.62502	--
3.28883	0.32034	0.45969	0.6237	--
3.29439	0.31968	0.45936	0.62736	--
3.29994	0.32268	0.46236	0.63036	--
3.3055	0.32166	0.46134	0.62934	--
3.31106	0.31968	0.45936	0.62736	--
3.31661	0.32001	0.45969	0.62769	--
3.32217	0.32199	0.46167	0.62568
3.32772	0.32001	0.45969	0.6237
3.33328	0.32199	0.46167	0.62967
3.33883	0.32367	0.46302	0.63069
3.34439	0.321	0.46068	0.62868
3.34994	0.32232	0.462	0.63
3.3555	0.32034	0.46035	0.62835
3.36106	0.31968	0.45936	0.62736
3.36661	0.32334	0.46302	0.63102
3.37217	0.324	0.46368	0.63168	--
3.37772	0.324	0.46368	0.63168	--
3.38328	0.32367	0.46335	0.63135	--
3.38883	0.324	0.46368	0.63168	--
3.39439	0.324	0.46368	0.63168	--
3.39994	0.324	0.46401	0.63201	--
3.4055	0.324	0.46368	0.63168	--
3.41106	0.324	0.46368	0.63168	--
3.41661	0.32367	0.46335	0.63135	--
3.42217	0.32301	0.46269	0.63069	--
3.42772	0.324	0.46368	0.63168	--
3.43328	0.32034	0.46002	0.62802	--
3.43883	0.324	0.46368	0.63168	--
3.44439	0.324	0.46368	0.63168	--
3.44994	0.324	0.46335	0.63135	--
3.4555	0.324	0.46368	0.63168	--
3.46106	0.324	0.46368	0.63168	--
3.46661	0.324	0.46368	0.63135	--
3.47217	0.324	0.46368	0.63168	--
3.47772	0.324	0.46335	0.63135	--
3.48328	0.324	0.46368	0.63168	--
3.48883	0.324	0.46368	0.63168	--
3.49439	0.324	0.46401	0.63201	--
3.49994	0.324	0.46368	0.63168	--
3.5055	0.324	0.46368	0.63135	--
3.51106	0.324	0.46368	0.63168	--
3.51661	0.324	0.46368	0.63168	--
3.52217	0.324	0.46368	0.63168	--
3.52772	0.324	0.46368	0.63135	--
3.53328	0.324	0.46368	0.63135	--
3.53883	0.324	0.46368	0.63168	--
3.54439	0.324	0.46368	0.6357	--
3.54994	0.324	0.46368	0.6357	--
3.5555	0.324	0.46368	0.6327	--
3.56106	0.324	0.46368	0.6357	--
3.56661	0.324	0.46368	0.6357	--
3.57217	0.324	0.46368	0.6357	--
3.57772	0.324	0.46368	0.6357	--
3.58328	0.324	0.46368	0.63168	--
3.58883	0.324	0.46368	0.63168	--
3.59439	0.324	0.46368	0.63168	--
3.59994	0.324	0.46368	0.63168	--
3.6055	0.324	0.46368	0.63534	--
3.61106	0.324	0.46368	0.63135	--
3.61661	0.324	0.46368	0.63168	--
3.62217	0.324	0.46368	0.63168	--
3.62772	0.324	0.46368	0.6357	--
3.63328	0.324	0.46368	0.6357	--
3.63883	0.324	0.46368	0.6357	--
3.64439	0.324	0.46368	0.6357	--
3.64994	0.324	0.46335	0.63537	--
3.6555	0.324	0.46368	0.63435	--
3.66106	0.324	0.46368	0.6357	--
3.66661	0.324	0.46635	0.63435	--
3.67217	0.324	0.46734	0.63867	--
3.67772	0.324	0.46734	0.63936	--
3.68328	0.324	0.46734	0.63936	--
3.68883	0.324	0.46734	0.63936	--
3.69439	0.32367	0.46701	0.63903	--
3.69994	0.324	0.46734	0.63936	--
3.7055	0.324	0.46767	0.63969	--
3.71106	0.324	0.46734	0.63936	--
3.71661	0.324	0.46734	0.63936	--
3.72217	0.324	0.46734	0.63936	--
3.72772	0.324	0.46734	0.63936	--
3.73328	0.324	0.46734	0.63936	--
3.73883	0.32367	0.46701	0.63903	--
3.74439	0.324	0.46734	0.63936	--
3.74994	0.324	0.46734	0.63936	--
3.7555	0.324	0.46767	0.63969	--
3.76106	0.324	0.46734	0.63936	--
3.76661	0.324	0.46734	0.63936	--
3.77217	0.324	0.46734	0.63936	--
3.77772	0.324	0.46734	0.63936	--
3.78328	0.324	0.46767	0.63969	--
3.78883	0.324	0.46767	0.63969	--
3.79439	0.324	0.46734	0.63936	--
3.79994	0.324	0.46767	0.63969	--
3.8055	0.324	0.46734	0.63936	--
3.81106	0.324	0.46734	0.63936	--
3.81661	0.324	0.46734	0.63936	--
3.82217	0.324	0.46734	0.63936	--
3.82772	0.324	0.46734	0.63936	--
3.83328	0.324	0.46734	0.63936	--
3.83883	0.324	0.46734	0.63936	--
3.84439	0.324	0.46734	0.63936	--
3.84994	0.324	0.46734	0.63936	--
3.8555	0.324	0.46734	0.63936	--
3.86106	0.324	0.46734	0.63936	--
3.86661	0.324	0.46734	0.63936	--
3.87217	0.324	0.46734	0.63936	--
3.87772	0.324	0.46734	0.63936	--
3.88328	0.324	0.46734	0.63936	--
3.88883	0.324	0.46734	0.63936	--
3.89439	0.324	0.46734	0.63936	--
3.89994	0.324	0.46734	0.63936	--
3.9055	0.324	0.46734	0.63936	--
3.91106	0.324	0.46701	0.63903	--
3.91661	0.324	0.46767	0.63969	--
3.92217	0.324	0.46734	0.63936	--
3.92772	0.324	0.46734	0.63936	--
3.93328	0.324	0.46734	0.63936	--
3.93883	0.324	0.46734	0.63936	--
3.94439	0.324	0.46767	0.63969	--
3.94994	0.324	0.46734	0.63936	--
3.9555	0.324	0.46734	0.63936	--
3.96106	0.324	0.46767	0.63969	--
3.96661	0.32367	0.46701	0.63903	--
3.97217	0.324	0.46734	0.63936	--
3.97772	0.324	0.46734	0.63936	--
3.98328	0.324	0.46734	0.63936	--
3.98883	0.324	0.46734	0.64068	--
3.99439	0.324	0.46734	0.64269	--
3.99994	0.324	0.46734	0.63936	--
4.0055	0.324	0.46734	0.63936	--
4.01106	0.324	0.46734	0.63936	--
4.01661	0.324	0.46734	0.63936	--
4.02217	0.324	0.46734	0.63936	--
4.02772	0.324	0.46767	0.63969	--
4.03328	0.324	0.46734	0.63936	--
4.03883	0.324	0.46734	0.63936	--
4.04439	0.324	0.46734	0.63936	--
4.04994	0.324	0.46767	0.63969	--
4.0555	0.324	0.46701	0.63903	--
4.06106	0.32367	0.46701	0.64734	--
4.06661	0.324	0.46734	0.64734	--
4.07217	0.324	0.46767	0.648	--
4.07772	0.324	0.46734	0.64767	--
4.08328	0.324	0.46701	0.64734	--
4.08883	0.324	0.46734	0.64368	--
4.09439	0.324	0.46734	0.64734	--
4.09994	0.324	0.46734	0.64734	--
4.1055	0.324	0.46734	0.64767	--
4.11106	0.324	0.46734	0.63936	--
4.11661	0.324	0.46734	0.63936	--
4.12217	0.324	0.46734	0.63936	--
4.12772	0.324	0.46734	0.64734	--
4.13328	0.324	0.46767	0.648	--
4.13883	0.324	0.468	0.64833	--
4.14439	0.324	0.471	0.65133	--
4.14994	0.324	0.471	0.65133	--
4.1555	0.324	0.47202	0.65235	--
4.16106	0.324	0.47568	0.65601	--
4.16661	0.324	0.47535	0.65568	--
4.17217	0.324	0.47568	0.65601	--
4.17772	0.324	0.47568	0.65601	--
4.18328	0.324	0.47535	0.65568	--
4.18883	0.324	0.47535	0.65535	--
4.19439	0.32367	0.47502	0.65535	--
4.19994	0.324	0.47568	0.65601	--
4.2055	0.324	0.47568	0.65601	--
4.21106	0.324	0.47535	0.65568	--
4.21661	0.324	0.47535	0.65568	--
4.22217	0.324	0.47568	0.65601	--
4.22772	0.324	0.47535	0.65568	--
4.23328	0.324	0.47535	0.65568	--
4.23883	0.324	0.47535	0.65568	--
4.24439	0.324	0.47568	0.65601	--
4.24994	0.324	0.47535	0.65568	--
4.2555	0.324	0.47568	0.65601	--
4.26106	0.324	0.47568	0.65601	--
4.26661	0.324	0.47568	0.65601	--
4.27217	0.324	0.47568	0.65601	--
4.27772	0.33168	0.48303	0.66336	--
4.28328	0.33201	0.48369	0.66402	--
4.28883	0.33201	0.48336	0.66369	--
4.29439	0.33201	0.48336	0.66369	--
4.29994	0.33201	0.48369	0.66402	--
4.3055	0.33132	0.483	0.66333	--
4.31106	0.33201	0.48369	0.66402	--
4.31661	0.33201	0.48369	0.66402	--
4.32217	0.33201	0.48336	0.66369	--
4.32772	0.33201	0.48336	0.66369	--
4.33328	0.33201	0.48336	0.66369	--
4.33883	0.33201	0.48369	0.66402	--
4.34439	0.33201	0.48369	0.66402	--
4.34994	0.33201	0.48336	0.66369	--
4.3555	0.33201	0.48369	0.66402	--
4.36106	0.33201	0.48369	0.66402	--
4.36661	0.33201	0.48369	0.66402	--
4.37217	0.33201	0.48369	0.66369	--
4.37772	0.33201	0.48336	0.66369	--
4.38328	0.33201	0.48369	0.66402	--
4.38883	0.33201	0.48369	0.66402	--
4.39439	0.33201	0.48336	0.66369	--
4.39994	0.33201	0.48369	0.66402	--
4.4055	0.33201	0.48336	0.66369	--
4.41106	0.33201	0.48402	0.66435	--
4.41661	0.33201	0.48369	0.66369	--
4.42217	0.33201	0.48336	0.66369	--
4.42772	0.33201	0.48369	0.66402	--
4.43328	0.33201	0.48336	0.66369	--
4.43883	0.33201	0.48336	0.66369	--
4.44439	0.33201	0.48336	0.66369	--
4.44994	0.33201	0.48336	0.66369	--
4.4555	0.33201	0.48336	0.66369	--
4.46106	0.33201	0.48336	0.66369	--
4.46661	0.33201	0.48369	0.66402	--
4.47217	0.33201	0.48369	0.66402	--
4.47772	0.33201	0.48336	0.66369	--
4.48328	0.33201	0.48336	0.66369	--
4.48883	0.33201	0.48336	0.66369	--
4.49439	0.33201	0.48369	0.66402	--
4.49994	0.33201	0.48369	0.66402	--
4.5055	0.33201	0.48369	0.66402	--
4.51106	0.33201	0.48369	0.66402	--
4.51661	0.33201	0.48336	0.66369	--
4.52217	0.33201	0.48369	0.66402	--
4.52772	0.33201	0.48336	0.66336	--
4.53328	0.33201	0.48369	0.66402	--
4.53883	0.33201	0.48336	0.66369	--
4.54439	0.33201	0.48369	0.66402	--
4.54994	0.33201	0.48336	0.66369	--
4.5555	0.33201	0.48369	0.66402	--
4.56106	0.33201	0.48336	0.66336	--
4.56661	0.33201	0.48369	0.66669	--
4.57217	0.33201	0.48369	0.66402	--
4.57772	0.33201	0.48336	0.66438	--
4.58328	0.33201	0.48369	0.66804	--
4.58883	0.33201	0.48336	0.66369	--
4.59439	0.33201	0.48369	0.66402	--
4.59994	0.33201	0.48336	0.66369	--
4.6055	0.33201	0.48369	0.66402	--
4.61106	0.33201	0.48336	0.66369	--
4.61661	0.33201	0.48369	0.66402	--
4.62217	0.33201	0.48336	0.66369	--
4.62772	0.33201	0.48336	0.66369	--
4.63328	0.33201	0.48336	0.66369	--
4.63883	0.33201	0.48336	0.66369	--
4.64439	0.33201	0.48336	0.66702	--
4.64994	0.33201	0.48336	0.66771	--
4.6555	0.33201	0.48336	0.66771	--
4.66106	0.33201	0.48369	0.66804	--
4.66661	0.33201	0.48336	0.66771	--
4.67217	0.33201	0.48369	0.66804	--
4.67772	0.33201	0.48336	0.66771	--
4.68328	0.33201	0.48336	0.66369	--
4.68883	0.33201	0.48336	0.66369	--
4.69439	0.33201	0.48336	0.66369	--
4.69994	0.33201	0.48336	0.66702	--
4.7055	0.33201	0.48336	0.66369	--
4.71106	0.33201	0.48369	0.66402	--
4.71661	0.33201	0.48369	0.66804	--
4.72217	0.33201	0.48369	0.66804	--
4.72772	0.33201	0.48336	0.6657	--
4.73328	0.33201	0.48369	0.66771	--
4.73883	0.33201	0.48336	0.66771	--
4.74439	0.33201	0.48768	0.67203	--
4.74994	0.33201	0.48768	0.67203	--
4.7555	0.33201	0.48768	0.67203	--
4.76106	0.33201	0.48735	0.6717	--
4.76661	0.33201	0.48768	0.67203	--
4.77217	0.33201	0.48402	0.66837	--
4.77772	0.33201	0.48369	0.66402	--
4.78328	0.33201	0.48369	0.66402	--
4.78883	0.33201	0.48369	0.66804	--
4.79439	0.33201	0.48336	0.66771	--
4.79994	0.33201	0.48336	0.66369	--
4.8055	0.33201	0.48369	0.66804	--
4.81106	0.33201	0.48468	0.66903	--
4.81661	0.33201	0.48501	0.66936	--
4.82217	0.33201	0.48567	0.67002	--
4.82772	0.33201	0.48768	0.67203	--
4.83328	0.33201	0.48567	0.67002	--
4.83883	0.33201	0.48768	0.67203	--
4.84439	0.33201	0.48768	0.67203	--
4.84994	0.33201	0.48768	0.67203	--
4.8555	0.33201	0.48735	0.6717	--
4.86106	0.33201	0.48768	0.67203	--
4.86661	0.33201	0.48768	0.67203	--
4.87217	0.33201	0.48768	0.67203	--
4.87772	0.33201	0.48768	0.67203	--
4.88328	0.33201	0.48768	0.67203	--
4.88883	0.33201	0.48768	0.67203	--
4.89439	0.33201	0.48768	0.67203	--
4.89994	0.33201	0.48768	0.67203	--
4.9055	0.33201	0.48768	0.67203	--
4.91106	0.33201	0.48768	0.67203	--
4.91661	0.33201	0.48768	0.67203	--
4.92217	0.33201	0.48768	0.67203	--
4.92772	0.33201	0.48768	0.6717	--
4.93328	0.33201	0.48768	0.67203	--
4.93883	0.33201	0.48768	0.67203	--
4.94439	0.33201	0.48768	0.67203	--
4.94994	0.33201	0.48768	0.67203	--
4.9555	0.33201	0.48768	0.67203	--
4.96106	0.33201	0.48735	0.6717	--
4.96661	0.33201	0.48768	0.67203	--
4.97217	0.33201	0.48768	0.67203	--
4.97772	0.33201	0.48735	0.6717	--
4.98328	0.33201	0.48735	0.6717	--
4.98883	0.33201	0.48768	0.67203	--
4.99439	0.33201	0.48768	0.67203	--
4.99994	0.33201	0.48735	0.6717	--
5.0055	0.33201	0.48768	0.67203	--
5.01106	0.33201	0.48768	0.67203	--
5.01661	0.33234	0.48801	0.67236	--
5.02217	0.33201	0.48768	0.67203	--
5.02772	0.33201	0.48768	0.67203	--
5.03328	0.33201	0.48768	0.67203	--
5.03883	0.33201	0.48768	0.67203	--
5.04439	0.33201	0.48369	0.66804	--
5.04994	0.33201	0.48336	0.66771	--
5.0555	0.33201	0.48336	0.66771	--
5.06106	0.33201	0.48369	0.67404	--
5.06661	0.33201	0.48534	0.66969	--
5.07217	0.33201	0.48768	0.67203	--
5.07772	0.33201	0.48768	0.67203	--
5.08328	0.33201	0.48636	0.67071	--
5.08883	0.33201	0.48735	0.6717	--
5.09439	0.33201	0.48768	0.67203	--
5.09994	0.33201	0.48768	0.67203	--
5.1055	0.33201	0.48768	0.67203	--
5.11106	0.33201	0.48768	0.67203	--
5.11661	0.33201	0.48768	0.67203	--
5.12217	0.33201	0.48735	0.6717	--
5.12772	0.33201	0.48768	0.67203	--
5.13328	0.33432	0.48999	0.67434	--
5.13883	0.33201	0.48735	0.6717	--
5.14439	0.33201	0.48768	0.67203	--
5.14994	0.33201	0.48768	0.67203	--
5.1555	0.33201	0.48768	0.67203	--
5.16106	0.33201	0.48735	0.6717	--
5.16661	0.33201	0.48768	0.67203	--
5.17217	0.33201	0.48768	0.67203	--
5.17772	0.33201	0.48768	0.67536	--
5.18328	0.33201	0.48768	0.67803	--
5.18883	0.33201	0.48735	0.6717	--
5.19439	0.33201	0.48735	0.6717	--
5.19994	0.33201	0.48768	0.68001	--
5.2055	0.33201	0.48768	0.68001	--
5.21106	0.33201	0.48768	0.67602	--
5.21661	0.33267	0.48834	0.68067	--
5.22217	0.33201	0.48768	0.67269	--
5.22772	0.33201	0.48768	0.67203	--
5.23328	0.33234	0.48801	0.67236	--
5.23883	0.33201	0.48768	0.67203	--
5.24439	0.33201	0.48768	0.67203	--
5.24994	0.33567	0.49134	0.67569	--
5.2555	0.33399	0.48933	0.67368	--
5.26106	0.336	0.49167	0.67602	--
5.26661	0.336	0.49134	0.67569	--
5.27217	0.336	0.49134	0.67569	--
5.27772	0.33201	0.48768	0.67203	--
5.28328	0.33201	0.48735	0.67302	--
5.28883	0.33201	0.48768	0.67434	--
5.29439	0.336	0.49167	0.67602	--
5.29994	0.33201	0.48768	0.67269	--
5.3055	0.33468	0.49035	0.68268	--
5.31106	0.33267	0.48834	0.67968	--
5.31661	0.336	0.49167	0.67602	--
5.32217	0.336	0.49167	0.67602	--
5.32772	0.336	0.49167	0.684	--
5.33328	0.33234	0.48768	0.67968	--
5.33883	0.336	0.49167	0.684	--
5.34439	0.336	0.49167	0.67602	--
5.34994	0.336	0.49167	0.684	--
5.3555	0.336	0.49167	0.684	--
5.36106	0.336	0.49167	0.67968	--
5.36661	0.336	0.49134	0.67569	--
5.37217	0.336	0.49167	0.67602	--
5.37772	0.33267	0.48801	0.67236	--
5.38328	0.336	0.49167	0.678	--
5.38883	0.336	0.49134	0.68367	--
5.39439	0.336	0.49167	0.67602	--
5.39994	0.336	0.49167	0.68334	--
5.4055	0.336	0.49167	0.684	--
5.41106	0.333	0.48867	0.681	--
5.41661	0.33534	0.49134	0.68367	--
5.42217	0.336	0.49167	0.684	--
5.42772	0.336	0.49368	0.68601	--
5.43328	0.336	0.495	0.68733	--
5.43883	0.336	0.49368	0.68601	--
5.44439	0.336	0.49167	0.684	--
5.44994	0.336	0.49566	0.68799	--
5.4555	0.336	0.49566	0.68799	--
5.46106	0.336	0.49566	0.68799	--
5.46661	0.336	0.49566	0.68799	--
5.47217	0.336	0.49566	0.68532	--
5.47772	0.336	0.49566	0.68001	--
5.48328	0.336	0.49566	0.68799	--
5.48883	0.336	0.49566	0.68766	--
5.49439	0.336	0.49566	0.68799	--
5.49994	0.336	0.49566	0.68799	--
5.5055	0.336	0.49566	0.68799	--
5.51106	0.336	0.49566	0.68799	--
5.51661	0.336	0.49566	0.68799	--
5.52217	0.336	0.49566	0.68799	--
5.52772	0.336	0.49566	0.68799	--
5.53328	0.336	0.49566	0.68799	--
5.53883	0.336	0.49566	0.68799	--
5.54439	0.336	0.49566	0.68799	--
5.54994	0.336	0.49566	0.68799	--
5.5555	0.336	0.49566	0.68799	--
5.56106	0.336	0.49566	0.68799	--
5.56661	0.336	0.49566	0.68799	--
5.57217	0.336	0.49566	0.68799	--
5.57772	0.336	0.49566	0.68799	--
5.58328	0.336	0.49566	0.68799	--
5.58883	0.336	0.49566	0.68799	--
5.59439	0.336	0.49566	0.68799	--
5.59994	0.336	0.49566	0.68799	--
5.6055	0.336	0.49566	0.68799	--
5.61106	0.336	0.49566	0.68799	--
5.61661	0.336	0.49566	0.68799	--
5.62217	0.336	0.49566	0.68799	--
5.62772	0.336	0.49566	0.68799	--
5.63328	0.336	0.49566	0.68799	--
5.63883	0.336	0.49566	0.68799	--
5.64439	0.336	0.49566	0.68799	--
5.64994	0.336	0.49566	0.68799	--
5.6555	0.336	0.49566	0.68799	--
5.66106	0.336	0.49566	0.68799	--
5.66661	0.336	0.49566	0.68799	--
5.67217	0.336	0.49566	0.68799	--
5.67772	0.336	0.49566	0.68799	--
5.68328	0.336	0.49566	0.68799	--
5.68883	0.336	0.49566	0.68799	--
5.69439	0.336	0.49566	0.68799	--
5.69994	0.336	0.49566	0.68799	--
5.7055	0.336	0.49566	0.68799	--
5.71106	0.336	0.49566	0.68799	--
5.71661	0.336	0.49566	0.68799	--
5.72217	0.336	0.49566	0.68799	--
5.72772	0.336	0.49566	0.68799	--
5.73328	0.336	0.49566	0.68799	--
5.73883	0.336	0.49566	0.68799	--
5.74439	0.336	0.49566	0.68799	--
5.74994	0.336	0.49566	0.68799	--
5.7555	0.336	0.49566	0.68799	--
5.76106	0.336	0.49566	0.68799	--
5.76661	0.336	0.49566	0.68799	--
5.77217	0.336	0.49566	0.68799	--
5.77772	0.336	0.49566	0.68799	--
5.78328	0.336	0.49566	0.68799	--
5.78883	0.336	0.49566	0.68799	--
5.79439	0.336	0.49566	0.68799	--
5.79994	0.336	0.49566	0.68799	--
5.8055	0.336	0.49566	0.68799	--
5.81106	0.336	0.49566	0.68799	--
5.81661	0.336	0.49566	0.68799	--
5.82217	0.336	0.49566	0.68799	--
5.82772	0.336	0.49566	0.68799	--
5.83328	0.336	0.49566	0.68799	--
5.83883	0.336	0.49566	0.68799	--
5.84439	0.336	0.49566	0.68799	--
5.84994	0.336	0.49566	0.68799	--
5.8555	0.336	0.49566	0.68799	--
5.86106	0.33633	0.49599	0.68832	--
5.86661	0.33801	0.49767	0.69	--
5.87217	0.33699	0.49665	0.68898	--
5.87772	0.33633	0.49599	0.68832	--
5.88328	0.33966	0.49932	0.69165	--
5.88883	0.33699	0.49665	0.68898	--
5.89439	0.336	0.49566	0.68799	--
5.89994	0.336	0.49566	0.68799	--
5.9055	0.33666	0.49632	0.68865	--
5.91106	0.336	0.49566	0.68799	--
5.91661	0.34068	0.50034	0.69267	--
5.92217	0.34101	0.50067	0.693	--
5.92772	0.33933	0.49899	0.69132	--
5.93328	0.33966	0.49932	0.69567	--
5.93883	0.33999	0.49965	0.696	--
5.94439	0.33768	0.49734	0.68967	--
5.94994	0.33633	0.49599	0.68832	--
5.9555	0.336	0.49566	0.68799	--
5.96106	0.336	0.49566	0.68799	--
5.96661	0.336	0.49566	0.68799	--
5.97217	0.33633	0.49599	0.68832	--
5.97772	0.33933	0.49899	0.69132	--
5.98328	0.34032	0.49998	0.69231	--
5.98883	0.336	0.49566	0.68799	--
5.99439	0.33966	0.49932	0.69165	--
5.99994	0.33966	0.49932	0.69165	--
6.0055	0.34032	0.49998	0.69231	--
6.01106	0.33966	0.49932	0.69165	--
6.01661	0.34368	0.50334	0.69567	--
6.02217	0.34368	0.50334	0.69567	--
6.02772	0.34068	0.50034	0.69267	--
6.03328	0.34368	0.50334	0.69567	--
6.03883	0.33966	0.49932	0.69165	--
6.04439	0.33666	0.49632	0.68865	--
6.04994	0.33699	0.49665	0.68931	--
6.0555	0.33933	0.49899	0.693	--
6.06106	0.33867	0.49833	0.69066	--
6.06661	0.33633	0.501	0.69333	--
6.07217	0.33666	0.50466	0.69699	--
6.07772	0.336	0.49602	0.68835	--
6.08328	0.33666	0.49632	0.68865	--
6.08883	0.34068	0.50202	0.69435	--
6.09439	0.33966	0.50766	0.69999	--
6.09994	0.34134	0.50934	0.70167	--
6.1055	0.34368	0.50403	0.69636	--
6.11106	0.34368	0.50334	0.69567	--
6.11661	0.33999	0.50733	0.69966	--
6.12217	0.34368	0.50334	0.69567	--
6.12772	0.34368	0.50334	0.69969	--
6.13328	0.34368	0.50769	0.70404	--
6.13883	0.34368	0.50334	0.69969	--
6.14439	0.34368	0.50334	0.69969	--
6.14994	0.33933	0.49899	0.69534	--
6.1555	0.33966	0.50733	0.70368	--
6.16106	0.34032	0.49998	0.69633	--
6.16661	0.34368	0.50334	0.69969	--
6.17217	0.34368	0.50334	0.69969	--
6.17772	0.34368	0.50334	0.69567	--
6.18328	0.34368	0.50934	0.70569	--
6.18883	0.34368	0.50334	0.69969	--
6.19439	0.34368	0.50334	0.69969	--
6.19994	0.342	0.50934	0.70536	--
6.2055	0.33966	0.50766	0.70401	--
6.21106	0.34068	0.50868	0.70503	--
6.21661	0.33966	0.50334	0.69969	--
6.22217	0.342	0.51	0.70635	--
6.22772	0.33933	0.50733	0.70368	--
6.23328	0.33867	0.50667	0.70302	--
6.23883	0.33966	0.50766	0.70401	--
6.24439	0.33867	0.49833	0.69468	--
6.24994	0.33966	0.50733	0.70368	--
6.2555	0.34368	0.51168	0.70803	--
6.26106	0.34368	0.51168	0.70803	--
6.26661	0.34368	0.51168	0.70803	--
6.27217	0.34368	0.51168	0.70803	--
6.27772	0.34368	0.51168	0.7077	--
6.28328	0.34368	0.50736	0.70371	--
6.28883	0.34368	0.51168	0.70803	--
6.29439	0.34368	0.50334	0.69969	--
6.29994	0.34368	0.50703	0.70338	--
6.3055	0.34368	0.51168	0.70803	--
6.31106	0.34368	0.51168	0.70803	--
6.31661	0.34368	0.51168	0.70803	--
6.32217	0.34368	0.50502	0.70137	--
6.32772	0.34368	0.50868	0.70503	--
6.33328	0.34368	0.51168	0.7077	--
6.33883	0.34368	0.51168	0.70803	--
6.34439	0.34368	0.51168	0.70803	--
6.34994	0.34368	0.51168	0.70803	--
6.3555	0.34368	0.51168	0.70803	--
6.36106	0.34368	0.51168	0.70803	--
6.36661	0.34368	0.51168	0.70803	--
6.37217	0.34368	0.51168	0.70803	--
6.37772	0.34368	0.51168	0.70803	--
6.38328	0.34368	0.51168	0.70803	--
6.38883	0.34368	0.51168	0.70803	--
6.39439	0.34368	0.51168	0.70803	--
6.39994	0.34368	0.50334	0.69969	--
6.4055	0.34368	0.51168	0.70803	--
6.41106	0.34368	0.51168	0.70803	--
6.41661	0.34368	0.51168	0.70803	--
6.42217	0.34368	0.51168	0.70803	--
6.42772	0.34368	0.51168	0.70803	--
6.43328	0.34368	0.51168	0.70803	--
6.43883	0.34368	0.51168	0.70803	--
6.44439	0.34368	0.51168	0.70803	--
6.44994	0.34368	0.51168	0.70803	--
6.4555	0.34368	0.51168	0.70803	--
6.46106	0.34368	0.51168	0.70803	--
6.46661	0.34368	0.51168	0.70401	--
6.47217	0.34368	0.51168	0.70803	--
6.47772	0.34368	0.51168	0.70803	--
6.48328	0.34368	0.51168	0.70803	--
6.48883	0.34368	0.51168	0.70803	--
6.49439	0.34368	0.51168	0.70803	--
6.49994	0.34368	0.51168	0.70803	--
6.5055	0.34368	0.51168	0.70803	--
6.51106	0.34368	0.51168	0.70803	--
6.51661	0.34368	0.51168	0.70803	--
6.52217	0.34368	0.51168	0.70803	--
6.52772	0.34401	0.51201	0.70836	--
6.53328	0.34368	0.51168	0.70803	--
6.53883	0.34368	0.51168	0.70803	--
6.54439	0.34368	0.51135	0.7077	--
6.54994	0.34368	0.51168	0.70803	--
6.5555	0.34368	0.51168	0.70803	--
6.56106	0.34368	0.51168	0.7077	--
6.56661	0.34368	0.51168	0.70803	--
6.57217	0.34368	0.51168	0.70803	--
6.57772	0.34368	0.51168	0.70803	--
6.58328	0.34368	0.51168	0.70803	--
6.58883	0.34368	0.51168	0.70803	--
6.59439	0.34368	0.51168	0.70803	--
6.59994	0.34368	0.51168	0.70803	--
6.6055	0.34368	0.51168	0.70803	--
6.61106	0.34368	0.51168	0.70803	--
6.61661	0.34368	0.51168	0.7077	--
6.62217	0.34368	0.51168	0.70803	--
6.62772	0.34368	0.51168	0.70803	--
6.63328	0.34401	0.51201	0.70836	--
6.63883	0.34368	0.51168	0.70803	--
6.64439	0.34368	0.51168	0.70803	--
6.64994	0.34368	0.51168	0.70803	--
6.6555	0.34368	0.51168	0.70803	--
6.66106	0.34368	0.51168	0.70803	--
6.66661	0.34368	0.51168	0.70803	--
6.67217	0.34368	0.51168	0.70803	--
6.67772	0.34368	0.51168	0.70803	--
6.68328	0.34368	0.51168	0.70803	--
6.68883	0.34368	0.51168	0.70803	--
6.69439	0.34368	0.51168	0.70803	--
6.69994	0.34368	0.51168	0.70803	--
6.7055	0.34368	0.51168	0.70803	--
6.71106	0.34368	0.51168	0.70803	--
6.71661	0.34401	0.51201	0.70836	--
6.72217	0.34368	0.51168	0.70803	--
6.72772	0.34368	0.51168	0.71034	--
6.73328	0.34368	0.51168	0.70803	--
6.73883	0.34368	0.51168	0.70803	--
6.74439	0.34368	0.51168	0.70803	--
6.74994	0.34368	0.51168	0.70869	--
6.7555	0.34368	0.51135	0.7077	--
6.76106	0.34368	0.51168	0.70803	--
6.76661	0.34368	0.51168	0.70803	--
6.77217	0.34368	0.51168	0.71034	--
6.77772	0.34368	0.51168	0.70803	--
6.78328	0.34368	0.51168	0.71169	--
6.78883	0.34368	0.51168	0.70803	--
6.79439	0.34401	0.51201	0.70836	--
6.79994	0.34368	0.51168	0.70803	--
6.8055	0.34368	0.51168	0.71202	--
6.81106	0.34368	0.51168	0.71169	--
6.81661	0.34368	0.51135	0.71136	--
6.82217	0.34734	0.51534	0.71535	--
6.82772	0.34767	0.51567	0.71568	--
6.83328	0.34767	0.51567	0.71235	--
6.83883	0.345	0.513	0.71034	--
6.84439	0.34767	0.51567	0.71202	--
6.84994	0.34767	0.51567	0.71568	--
6.8555	0.34767	0.51567	0.71568	--
6.86106	0.34566	0.51366	0.71001	--
6.86661	0.34767	0.51567	0.71202	--
6.87217	0.34767	0.51567	0.71202	--
6.87772	0.34767	0.51567	0.71568	--
6.88328	0.34467	0.51267	0.71268	--
6.88883	0.34368	0.51168	0.70803	--
6.89439	0.34368	0.51135	0.71136	--
6.89994	0.34767	0.51567	0.71568	--
6.9055	0.34368	0.51168	0.71169	--
6.91106	0.34368	0.51168	0.71169	--
6.91661	0.34368	0.51168	0.71169	--
6.92217	0.34368	0.51168	0.71169	--
6.92772	0.34533	0.51333	0.71334	--
6.93328	0.34368	0.51168	0.71169	--
6.93883	0.34767	0.51567	0.71568	--
6.94439	0.34767	0.51567	0.71568	--
6.94994	0.34767	0.51567	0.71568	--
6.9555	0.34767	0.51567	0.71568	--
6.96106	0.34767	0.51567	0.71568	--
6.96661	0.34767	0.51534	0.71535	--
6.97217	0.34767	0.51567	0.71568	--
6.97772	0.34767	0.51567	0.71568	--
6.98328	0.34767	0.51567	0.71568	--
6.98883	0.34767	0.51567	0.71568	--
6.99439	0.34767	0.51567	0.71568	--
6.99994	0.34767	0.51567	0.71568	--
7.0055	0.34767	0.51534	0.71535	--
7.01106	0.34767	0.51567	0.71568	--
7.01661	0.34767	0.51567	0.71568	--
7.02217	0.34767	0.51567	0.71568	--
7.02772	0.34767	0.51567	0.71568	--
7.03328	0.34767	0.51567	0.71568	--
7.03883	0.34767	0.51567	0.71568	--
7.04439	0.34767	0.51567	0.71568	--
7.04994	0.34767	0.51534	0.71535	--
7.0555	0.34767	0.51567	0.71568	--
7.06106	0.34767	0.51567	0.71568	--
7.06661	0.34767	0.51567	0.71568	--
7.07217	0.34767	0.51567	0.71568	--
7.07772	0.34767	0.51567	0.71568	--
7.08328	0.34767	0.51567	0.71568	--
7.08883	0.34767	0.51567	0.71568	--
7.09439	0.34767	0.51567	0.71601	--
7.09994	0.34767	0.51567	0.71568	--
7.1055	0.34767	0.51567	0.71568	--
7.11106	0.34767	0.51567	0.71568	--
7.11661	0.34767	0.51567	0.71568	--
7.12217	0.34767	0.51567	0.71568	--
7.12772	0.34767	0.51567	0.71568	--
7.13328	0.34767	0.51567	0.71568	--
7.13883	0.34767	0.51567	0.71568	--
7.14439	0.34767	0.51567	0.71568	--
7.14994	0.34767	0.51567	0.71568	--
7.1555	0.34767	0.51567	0.71568	--
7.16106	0.34767	0.51567	0.71568	--
7.16661	0.34767	0.51567	0.71568	--
7.17217	0.34767	0.51567	0.71568	--
7.17772	0.34767	0.51567	0.71568	--
7.18328	0.34767	0.51567	0.71568	--
7.18883	0.34767	0.51567	0.71568	--
7.19439	0.34767	0.51567	0.71568	--
7.19994	0.34767	0.51567	0.71568	--
7.2055	0.34767	0.51567	0.71568	--
7.21106	0.34767	0.51567	0.71568	--
7.21661	0.34767	0.51567	0.71568	--
7.22217	0.34767	0.51567	0.71568	--
7.22772	0.34767	0.51567	0.71568	--
7.23328	0.34767	0.51567	0.71568	--
7.23883	0.34767	0.51567	0.71568	--
7.24439	0.34767	0.51567	0.71568	--
7.24994	0.34767	0.51567	0.71568	--
7.2555	0.34767	0.51567	0.71568	--
7.26106	0.34767	0.51567	0.71568	--
7.26661	0.34767	0.51567	0.71568	--
7.27217	0.34767	0.51567	0.71568	--
7.27772	0.34767	0.51567	0.71568	--
7.28328	0.34767	0.51567	0.71568	--
7.28883	0.34767	0.51567	0.71568	--
7.29439	0.34767	0.51969	0.7197	--
7.29994	0.34767	0.51969	0.7197	--
7.3055	0.34767	0.516	0.71601	--
7.31106	0.34767	0.51567	0.71568	--
7.31661	0.34767	0.51567	0.71568	--
7.32217	0.34767	0.51567	0.71568	--
7.32772	0.34767	0.51567	0.71568	--
7.33328	0.34767	0.51567	0.71568	--
7.33883	0.34767	0.51567	0.71568	--
7.34439	0.34767	0.51567	0.71568	--
7.34994	0.34767	0.51567	0.71568	--
7.3555	0.34767	0.51669	0.7167	--
7.36106	0.34767	0.51567	0.71568	--
7.36661	0.34767	0.51801	0.71802	--
7.37217	0.34767	0.51933	0.71934	--
7.37772	0.34767	0.51567	0.71568	--
7.38328	0.34767	0.51567	0.71568	--
7.38883	0.34767	0.51969	0.7197	--
7.39439	0.35133	0.51933	0.71934	--
7.39994	0.34767	0.51567	0.71568	--
7.4055	0.34767	0.51567	0.71601	--
7.41106	0.34767	0.519	0.71901	--
7.41661	0.34767	0.51969	0.7197	--
7.42217	0.34767	0.51969	0.7197	--
7.42772	0.34767	0.51969	0.7197	--
7.43328	0.34767	0.51969	0.7197	--
7.43883	0.34767	0.51969	0.7197	--
7.44439	0.34767	0.51969	0.7197	--
7.44994	0.34767	0.51969	0.7197	--
7.4555	0.34767	0.51969	0.7197	--
7.46106	0.34767	0.51669	0.7167	--
7.46661	0.34767	0.51567	0.71568	--
7.47217	0.34767	0.51969	0.7197	--
7.47772	0.34767	0.51969	0.7197	--
7.48328	0.34767	0.51567	0.71568	--
7.48883	0.34767	0.51567	0.71568	--
7.49439	0.34767	0.51567	0.71568	--
7.49994	0.34767	0.51669	0.7167	--
7.5055	0.34767	0.51969	0.7197	--
7.51106	0.34767	0.51969	0.7197	--
7.51661	0.34767	0.51969	0.7197	--
7.52217	0.34767	0.51969	0.7197	--
7.52772	0.35166	0.52368	0.72369	--
7.53328	0.34932	0.52134	0.72135	--
7.53883	0.35166	0.52368	0.72369	--
7.54439	0.35166	0.52368	0.72369	--
7.54994	0.35166	0.52368	0.72369	--
7.5555	0.34866	0.52068	0.72069	--
7.56106	0.34767	0.51969	0.7197	--
7.56661	0.34767	0.51933	0.71934	--
7.57217	0.34767	0.51969	0.7197	--
7.57772	0.34899	0.52101	0.72102	--
7.58328	0.34767	0.51969	0.7197	--
7.58883	0.35133	0.52335	0.72903	--
7.59439	0.34767	0.51969	0.72771	--
7.59994	0.34767	0.51969	0.72402	--
7.6055	0.34767	0.51969	0.72771	--
7.61106	0.34767	0.51969	0.72402	--
7.61661	0.34767	0.51969	0.72771	--
7.62217	0.35166	0.52368	0.7317	--
7.62772	0.35166	0.52368	0.7317	--
7.63328	0.35166	0.52368	0.7317	--
7.63883	0.35166	0.52368	0.7317	--
7.64439	0.35166	0.52368	0.72501	--
7.64994	0.35166	0.52368	0.72369	--
7.6555	0.35166	0.52368	0.72369	--
7.66106	0.35166	0.52368	0.72369	--
7.66661	0.34833	0.52035	0.72036	--
7.67217	0.35166	0.52368	0.72369	--
7.67772	0.34767	0.51969	0.7197	--
7.68328	0.35166	0.52368	0.72369	--
7.68883	0.34866	0.52068	0.72234	--
7.69439	0.35166	0.52368	0.72369	--
7.69994	0.35067	0.52269	0.72669	--
7.7055	0.34767	0.51969	0.72771	--
7.71106	0.34767	0.51969	0.7197	--
7.71661	0.34932	0.52134	0.72135	--
7.72217	0.35133	0.52335	0.72603	--
7.72772	0.35166	0.52368	0.72402	--
7.73328	0.35166	0.52368	0.7317	--
7.73883	0.35166	0.52368	0.72369	--
7.74439	0.35133	0.52335	0.73137	--
7.74994	0.35067	0.52269	0.73071	--
7.7555	0.34767	0.51969	0.72771	--
7.76106	0.35166	0.52368	0.7317	--
7.76661	0.35067	0.52269	0.73071	--
7.77217	0.34866	0.52068	0.7287	--
7.77772	0.35166	0.52368	0.72903	--
7.78328	0.35166	0.52368	0.7317	--
7.78883	0.35166	0.52368	0.7317	--
7.79439	0.34767	0.51969	0.72771	--
7.79994	0.35166	0.52368	0.72801	--
7.8055	0.35166	0.52368	0.7317	--
7.81106	0.35166	0.52368	0.7317	--
7.81661	0.35166	0.52368	0.7317	--
7.82217	0.35166	0.52368	0.73035	--
7.82772	0.35166	0.52368	0.72468	--
7.83328	0.35166	0.52368	0.73101	--
7.83883	0.35166	0.52368	0.7317	--
7.84439	0.35166	0.52368	0.7317	--
7.84994	0.35166	0.52368	0.7317	--
7.8555	0.35166	0.52368	0.7317	--
7.86106	0.35166	0.52368	0.7317	--
7.86661	0.35166	0.52368	0.7317	--
7.87217	0.35166	0.52368	0.7317	--
7.87772	0.35166	0.52368	0.7317	--
7.88328	0.35166	0.52368	0.7317	--
7.88883	0.35166	0.52368	0.7317	--
7.89439	0.35166	0.52368	0.7317	--
7.89994	0.35166	0.52368	0.7317	--
7.9055	0.35166	0.52368	0.7317	--
7.91106	0.35166	0.52368	0.7317	--
7.91661	0.35166	0.52368	0.7317	--
7.92217	0.35166	0.52368	0.7317	--
7.92772	0.35166	0.52368	0.7317	--
7.93328	0.35166	0.52368	0.7317	--
7.93883	0.35166	0.52368	0.7317	--
7.94439	0.35166	0.52368	0.7317	--
7.94994	0.35166	0.52368	0.7317	--
7.9555	0.35166	0.52368	0.7317	--
7.96106	0.35166	0.52368	0.7317	--
7.96661	0.35166	0.52368	0.7317	--
7.97217	0.35166	0.52368	0.7317	--
7.97772	0.35166	0.52368	0.7317	--
7.98328	0.35166	0.52368	0.7317	--
7.98883	0.35166	0.52368	0.7317	--
7.99439	0.35166	0.52368	0.7317	--
7.99994	0.35166	0.52368	0.7317	--
8.0055	0.35166	0.52368	0.7317	--
8.01106	0.35166	0.52368	0.7317	--
8.01661	0.35166	0.52368	0.7317	--
8.02217	0.35166	0.52368	0.7317	--
8.02772	0.35166	0.52368	0.7317	--
8.03328	0.35166	0.52368	0.7317	--
8.03883	0.35166	0.52368	0.7317	--
8.04439	0.35166	0.52368	0.7317	--
8.04994	0.35166	0.52368	0.7317	--
8.0555	0.35166	0.52368	0.7317	--
8.06106	0.35166	0.52368	0.7317	--
8.06661	0.35166	0.52368	0.7317	--
8.07217	0.35166	0.52368	0.7317	--
8.07772	0.35166	0.52368	0.7317	--
8.08328	0.35166	0.52368	0.7317	--
8.08883	0.35166	0.52368	0.7317	--
8.09439	0.35166	0.52368	0.7317	--
8.09994	0.35166	0.52368	0.7317	--
8.1055	0.35166	0.52368	0.7317	--
8.11106	0.35166	0.52368	0.7317	--
8.11661	0.35166	0.52368	0.7317	--
8.12217	0.35166	0.52368	0.7317	--
8.12772	0.35166	0.52368	0.7317	--
8.13328	0.35166	0.52368	0.7317	--
8.13883	0.35166	0.52368	0.7317	--
8.14439	0.35166	0.52368	0.7317	--
8.14994	0.35166	0.52368	0.7317	--
8.1555	0.35166	0.52368	0.7317	--
8.16106	0.35166	0.52368	0.7317	--
8.16661	0.35166	0.52368	0.7317	--
8.17217	0.35166	0.52368	0.7317	--
8.17772	0.35166	0.52368	0.7317	--
8.18328	0.35166	0.52368	0.7317	--
8.18883	0.35166	0.52599	0.73401	--
8.19439	0.35166	0.52368	0.7317	--
8.19994	0.35166	0.52368	0.7317	--
8.2055	0.35268	0.5247	0.73272	--
8.21106	0.35268	0.5247	0.73272	--
8.21661	0.35166	0.52368	0.7317	--
8.22217	0.35166	0.52368	0.7317	--
8.22772	0.35166	0.52368	0.73536	--
8.23328	0.35166	0.52866	0.73668	--
8.23883	0.35133	0.52533	0.73335	--
8.24439	0.35166	0.52899	0.73701	--
8.24994	0.35166	0.52368	0.7317	--
8.2555	0.35433	0.52635	0.73437	--
8.26106	0.35301	0.52569	0.73371	--
8.26661	0.35568	0.52803	0.73605	--
8.27217	0.35934	0.53169	0.73971	--
8.27772	0.35934	0.53136	0.73938	--
8.28328	0.35934	0.53169	0.73971	--
8.28883	0.35934	0.53136	0.74337	--
8.29439	0.35934	0.53136	0.73938	--
8.29994	0.35934	0.53136	0.73938	--
8.3055	0.35934	0.53934	0.74736	--
8.31106	0.35934	0.53934	0.74736	--
8.31661	0.35934	0.53934	0.74736	--
8.32217	0.35934	0.53934	0.75135	--
8.32772	0.35934	0.53934	0.74736	--
8.33328	0.35934	0.53934	0.75135	--
8.33883	0.35934	0.53934	0.75135	--
8.34439	0.35934	0.53934	0.75135	--
8.34994	0.35934	0.53934	0.74802	--
8.3555	0.35934	0.53934	0.75102	--
8.36106	0.35634	0.53634	0.74568	--
8.36661	0.35901	0.53901	0.74703	--
8.37217	0.35934	0.53934	0.74736	--
8.37772	0.35934	0.53934	0.74736	--
8.38328	0.35934	0.53934	0.74736	--
8.38883	0.35934	0.53934	0.75135	--
8.39439	0.35934	0.53934	0.74736	--
8.39994	0.35934	0.53934	0.74736	--
8.4055	0.35934	0.53934	0.74736	--
8.41106	0.35934	0.53934	0.74736	--
8.41661	0.35901	0.53901	0.74868	--
8.42217	0.35967	0.53967	0.74769	--
8.42772	0.35934	0.53934	0.75135	--
8.43328	0.35934	0.53934	0.75069	--
8.43883	0.35934	0.53934	0.75135	--
8.44439	0.35934	0.53934	0.75069	--
8.44994	0.35934	0.53934	0.75135	--
8.4555	0.35934	0.53934	0.75135	--
8.46106	0.35934	0.53934	0.75069	--
8.46661	0.35934	0.53934	0.74736	--
8.47217	0.35934	0.53934	0.75	--
8.47772	0.35934	0.53934	0.74736	--
8.48328	0.35934	0.53934	0.74736	--
8.48883	0.35934	0.53934	0.74736	--
8.49439	0.35934	0.53934	0.75135	--
8.49994	0.35934	0.53934	0.75135	--
8.5055	0.35901	0.53934	0.74901	--
8.51106	0.35934	0.53934	0.74736	--
8.51661	0.35934	0.53934	0.74736	--
8.52217	0.35934	0.53934	0.74736	--
8.52772	0.35934	0.53934	0.74736	--
8.53328	0.35934	0.53934	0.74736	--
8.53883	0.35901	0.53901	0.74703	--
8.54439	0.35934	0.53934	0.74736	--
8.54994	0.35934	0.53934	0.74769	--
8.5555	0.35967	0.53967	0.74769	--
8.56106	0.35934	0.53934	0.74736	--
8.56661	0.35934	0.53934	0.74736	--
8.57217	0.35967	0.53967	0.74769	--
8.57772	0.35934	0.53934	0.74736	--
8.58328	0.35934	0.53934	0.74736	--
8.58883	0.35934	0.53934	0.75135	--
8.59439	0.35934	0.53934	0.75135	--
8.59994	0.35934	0.53934	0.75135	--
8.6055	0.35934	0.53934	0.75135	--
8.61106	0.35934	0.53934	0.74736	--
8.61661	0.35934	0.53934	0.75135	--
8.62217	0.35934	0.53934	0.75135	--
8.62772	0.35934	0.53934	0.75135	--
8.63328	0.35934	0.53934	0.75135	--
8.63883	0.35934	0.53934	0.75135	--
8.64439	0.35967	0.53967	0.75168	--
8.64994	0.35934	0.53934	0.74967	--
8.6555	0.35934	0.53934	0.74736	--
8.66106	0.35934	0.53934	0.75135	--
8.66661	0.36366	0.54366	0.75567	--
8.67217	0.35934	0.53934	0.75135	--
8.67772	0.35934	0.53934	0.74802	--
8.68328	0.36333	0.54333	0.75534	--
8.68883	0.36333	0.54333	0.75534	--
8.69439	0.36366	0.54366	0.75567	--
8.69994	0.36333	0.54333	0.75534	--
8.7055	0.36333	0.54333	0.75534	--
8.71106	0.36	0.54	0.75135	--
8.71661	0.36366	0.54366	0.75567	--
8.72217	0.36333	0.54333	0.75534	--
8.72772	0.36333	0.54333	0.75534	--
8.73328	0.36366	0.54366	0.75567	--
8.73883	0.36333	0.54333	0.75534	--
8.74439	0.36333	0.54333	0.75534	--
8.74994	0.36267	0.54267	0.75468	--
8.7555	0.35934	0.53934	0.75135	--
8.76106	0.35967	0.53967	0.75168	--
8.76661	0.36333	0.54333	0.75534	--
8.77217	0.36366	0.54366	0.75567	--
8.77772	0.36333	0.54333	0.75534	--
8.78328	0.36333	0.54333	0.75534	--
8.78883	0.36333	0.54333	0.75534	--
8.79439	0.36333	0.54333	0.75534	--
8.79994	0.36333	0.54333	0.75534	--
8.8055	0.36333	0.54333	0.75534	--
8.81106	0.36366	0.54366	0.75567	--
8.81661	0.36333	0.54333	0.75534	--
8.82217	0.36333	0.54333	0.75534	--
8.82772	0.36333	0.54333	0.75534	--
8.83328	0.36333	0.54333	0.75534	--
8.83883	0.36333	0.54333	0.75534	--
8.84439	0.36366	0.54366	0.75567	--
8.84994	0.36333	0.54333	0.75534	--
8.8555	0.36333	0.54333	0.75534	--
8.86106	0.36366	0.54366	0.75567	--
8.86661	0.36333	0.54333	0.75534	--
8.87217	0.36333	0.54333	0.75534	--
8.87772	0.36366	0.54366	0.75567	--
8.88328	0.36333	0.54333	0.75534	--
8.88883	0.36366	0.54366	0.75567	--
8.89439	0.36366	0.54366	0.75567	--
8.89994	0.36333	0.54333	0.75534	--
8.9055	0.36333	0.54333	0.75534	--
8.91106	0.36333	0.54333	0.75534	--
8.91661	0.36366	0.54366	0.75567	--
8.92217	0.36333	0.54333	0.75534	--
8.92772	0.36333	0.54333	0.75534	--
8.93328	0.36366	0.54366	0.75567	--
8.93883	0.36333	0.54333	0.75534	--
8.94439	0.36	0.54	0.75201	--
8.94994	0.36333	0.54333	0.75534	--
8.9555	0.36333	0.54333	0.75534	--
8.96106	0.36099	0.54099	0.753	--
8.96661	0.35934	0.53934	0.75135	--
8.97217	0.35967	0.53967	0.75168	--
8.97772	0.35934	0.53934	0.75135	--
8.98328	0.35967	0.53967	0.75168	--
8.98883	0.35934	0.53934	0.75135	--
8.99439	0.36333	0.54333	0.75534	--
8.99994	0.36333	0.54333	0.75534	--
9.0055	0.36333	0.54333	0.75534	--
9.01106	0.36366	0.54366	0.75567	--
9.01661	0.36333	0.54333	0.75534	--
9.02217	0.36333	0.54333	0.75534	--
9.02772	0.36333	0.54333	0.75534	--
9.03328	0.36333	0.54333	0.75534	--
9.03883	0.36333	0.54333	0.75534	--
9.04439	0.36333	0.54333	0.75534	--
9.04994	0.36333	0.54333	0.75366	--
9.0555	0.36333	0.54333	0.75534	--
9.06106	0.36366	0.54366	0.75567	--
9.06661	0.36333	0.54333	0.75333	--
9.07217	0.36333	0.54333	0.75534	--
9.07772	0.36333	0.54333	0.75534	--
9.08328	0.36333	0.54333	0.75534	--
9.08883	0.36333	0.54333	0.75534	--
9.09439	0.36333	0.54333	0.75534	--
9.09994	0.36333	0.54333	0.75534	--
9.1055	0.36333	0.54333	0.75534	--
9.11106	0.36333	0.54333	0.75534	--
9.11661	0.36333	0.54333	0.75534	--
9.12217	0.36333	0.54333	0.75534	--
9.12772	0.36666	0.54666	0.75867	--
9.13328	0.36333	0.54333	0.75534	--
9.13883	0.363	0.543	0.75501	--
9.14439	0.36333	0.54333	0.75534	--
9.14994	0.363	0.543	0.75501	--
9.1555	0.36333	0.54333	0.75534	--
9.16106	0.36333	0.54333	0.75534	--
9.16661	0.36333	0.54333	0.75534	--
9.17217	0.36333	0.54333	0.75534	--
9.17772	0.36333	0.54333	0.75534	--
9.18328	0.36333	0.54333	0.75534	--
9.18883	0.36333	0.54333	0.75534	--
9.19439	0.36333	0.54735	0.75936	--
9.19994	0.36333	0.54333	0.75534	--
9.2055	0.36333	0.54333	0.75534	--
9.21106	0.36534	0.54534	0.75735	--
9.21661	0.36333	0.54333	0.75534	--
9.22217	0.36333	0.54333	0.75567	--
9.22772	0.36333	0.54333	0.75534	--
9.23328	0.36633	0.54633	0.75834	--
9.23883	0.36333	0.54333	0.75534	--
9.24439	0.36333	0.54735	0.76269	--
9.24994	0.36333	0.54333	0.75534	--
9.2555	0.36333	0.54333	0.759	--
9.26106	0.36333	0.54333	0.75867	--
9.26661	0.36333	0.54333	0.759	--
9.27217	0.36333	0.54333	0.759	--
9.27772	0.36333	0.54333	0.759	--
9.28328	0.363	0.543	0.75867	--
9.28883	0.36333	0.54333	0.759	--
9.29439	0.36432	0.54432	0.75666	--
9.29994	0.36333	0.54333	0.759	--
9.3055	0.36333	0.54333	0.759	--
9.31106	0.36333	0.54333	0.75699	--
9.31661	0.36333	0.54333	0.75867	--
9.32217	0.36333	0.54333	0.75534	--
9.32772	0.36333	0.54333	0.75567	--
9.33328	0.36333	0.54333	0.759	--
9.33883	0.36333	0.54333	0.759	--
9.34439	0.36333	0.54333	0.759	--
9.34994	0.36333	0.54333	0.75867	--
9.3555	0.36333	0.54333	0.759	--
9.36106	0.36333	0.54333	0.75666	--
9.36661	0.36333	0.54333	0.75834	--
9.37217	0.36333	0.54333	0.759	--
9.37772	0.36333	0.54735	0.76269	--
9.38328	0.36333	0.54735	0.76302	--
9.38883	0.36333	0.54735	0.76302	--
9.39439	0.36399	0.54801	0.76002	--
9.39994	0.36399	0.54801	0.76002	--
9.4055	0.36333	0.54735	0.75936	--
9.41106	0.36333	0.54735	0.75936	--
9.41661	0.36366	0.546	0.76167	--
9.42217	0.36501	0.54903	0.76203	--
9.42772	0.36432	0.54834	0.76401	--
9.43328	0.37134	0.55536	0.77103	--
9.43883	0.37134	0.55536	0.77103	--
9.44439	0.37134	0.55134	0.76701	--
9.44994	0.37134	0.55167	0.76734	--
9.4555	0.37134	0.55536	0.77103	--
9.46106	0.37134	0.55536	0.7707	--
9.46661	0.37134	0.55536	0.77103	--
9.47217	0.37134	0.55536	0.77103	--
9.47772	0.37134	0.55536	0.77103	--
9.48328	0.37134	0.55536	0.77103	--
9.48883	0.37134	0.55536	0.77103	--
9.49439	0.37134	0.55536	0.76803	--
9.49994	0.37134	0.55536	0.76737	--
9.5055	0.37134	0.55536	0.76737	--
9.51106	0.37134	0.55536	0.76737	--
9.51661	0.37134	0.55536	0.76737	--
9.52217	0.37134	0.55536	0.76737	--
9.52772	0.37134	0.55536	0.76737	--
9.53328	0.37134	0.55536	0.76737	--
9.53883	0.37134	0.55536	0.76737	--
9.54439	0.37134	0.55536	0.7707	--
9.54994	0.37134	0.55536	0.77103	--
9.5555	0.37134	0.55536	0.7707	--
9.56106	0.37134	0.55536	0.7707	--
9.56661	0.37134	0.55536	0.77103	--
9.57217	0.37134	0.55536	0.76737	--
9.57772	0.37134	0.55536	0.76869	--
9.58328	0.37134	0.55536	0.76737	--
9.58883	0.37134	0.55536	0.77004	--
9.59439	0.37134	0.55536	0.77103	--
9.59994	0.37134	0.55536	0.77103	--
9.6055	0.37134	0.55536	0.76737	--
9.61106	0.37134	0.55536	0.77103	--
9.61661	0.37134	0.55536	0.7707	--
9.62217	0.37134	0.55536	0.77103	--
9.62772	0.37134	0.55536	0.77103	--
9.63328	0.37134	0.55536	0.76737	--
9.63883	0.37134	0.55536	0.77103	--
9.64439	0.37134	0.55536	0.77037	--
9.64994	0.37134	0.55536	0.76737	--
9.6555	0.37134	0.55536	0.76737	--
9.66106	0.37134	0.55536	0.77103	--
9.66661	0.37134	0.55536	0.77103	--
9.67217	0.37134	0.55536	0.77103	--
9.67772	0.37134	0.55536	0.77037	--
9.68328	0.37134	0.55536	0.77103	--
9.68883	0.37134	0.55536	0.7677	--
9.69439	0.37134	0.55536	0.7707	--
9.69994	0.37134	0.55536	0.77103	--
9.7055	0.37134	0.55536	0.77103	--
9.71106	0.37134	0.55536	0.77103	--
9.71661	0.37134	0.55536	0.77103	--
9.72217	0.37134	0.55536	0.77103	--
9.72772	0.37134	0.55536	0.7707	--
9.73328	0.37134	0.55536	0.77103	--
9.73883	0.37134	0.55536	0.77103	--
9.74439	0.37134	0.55536	0.77238	--
9.74994	0.37134	0.55536	0.77103	--
9.7555	0.37134	0.55536	0.77103	--
9.76106	0.37134	0.55536	0.77103	--
9.76661	0.37134	0.55536	0.77103	--
9.77217	0.37134	0.55536	0.77103	--
9.77772	0.37134	0.55536	0.77103	--
9.78328	0.37134	0.55536	0.7707	--
9.78883	0.37134	0.55536	0.77103	--
9.79439	0.37134	0.55536	0.77103	--
9.79994	0.37134	0.55536	0.77103	--
9.8055	0.37134	0.55536	0.77103	--
9.81106	0.37134	0.55536	0.77103	--
9.81661	0.37134	0.55536	0.77103	--
9.82217	0.37134	0.55536	0.77103	--
9.82772	0.37134	0.55536	0.77103	--
9.83328	0.37134	0.55536	0.77103	--
9.83883	0.37134	0.55536	0.77103	--
9.84439	0.37134	0.55536	0.7707	--
9.84994	0.37134	0.55536	0.77103	--
9.8555	0.37134	0.55536	0.7707	--
9.86106	0.37134	0.55536	0.77103	--
9.86661	0.37134	0.55536	0.77103	--
9.87217	0.37134	0.55536	0.77103	--
9.87772	0.37134	0.55536	0.77103	--
9.88328	0.37134	0.55536	0.77103	--
9.88883	0.37134	0.55536	0.77103	--
9.89439	0.37134	0.55536	0.77103	--
9.89994	0.37134	0.55536	0.77103	--
9.9055	0.37134	0.55536	0.77103	--
9.91106	0.37134	0.55536	0.77103	--
9.91661	0.37134	0.55536	0.77103	--
9.92217	0.37134	0.55536	0.77103	--
9.92772	0.37134	0.55536	0.77103	--
9.93328	0.37134	0.55536	0.7707	--
9.93883	0.37134	0.55536	0.77103	--
9.94439	0.37134	0.55536	0.77103	--
9.94994	0.37134	0.55536	0.77103	--
9.9555	0.37134	0.55536	0.77103	--
9.96106	0.37134	0.55536	0.77103	--
9.96661	0.37134	0.55536	0.77103	--
9.97217	0.37134	0.55536	0.77103	--
9.97772	0.37134	0.55536	0.77103	--
9.98328	0.37134	0.55536	0.77103	--
9.98883	0.37134	0.55536	0.77103	--
9.99439	0.37134	0.55536	0.77103	--
9.99994	0.37134	0.55536	0.77103	--
10.0055	0.37134	0.55536	0.77103	--
10.0111	0.37134	0.55536	0.7707	--
10.0166	0.37134	0.55536	0.7707	--
10.0222	0.37134	0.55536	0.77103	--
10.0277	0.37134	0.55536	0.7707	--
10.0333	0.37134	0.55536	0.77103	--
10.0388	0.37134	0.55536	0.7707	--
10.0444	0.37134	0.55536	0.7707	--
10.0499	0.37134	0.55536	0.7707	--
10.0555	0.37134	0.55536	0.77103	--
10.0611	0.37134	0.55536	0.77103	--
10.0666	0.37134	0.55536	0.7707	--
10.0722	0.37134	0.55536	0.7707	--
10.0777	0.37134	0.55536	0.77103	--
10.0833	0.37134	0.55536	0.77103	--
10.0888	0.37134	0.55536	0.7707	--
10.0944	0.37134	0.55536	0.7707	--
10.0999	0.37134	0.55536	0.77103	--
10.1055	0.37134	0.55536	0.77103	--
10.1111	0.37134	0.55536	0.77103	--
10.1166	0.37134	0.55536	0.77103	--
10.1222	0.37134	0.55536	0.77103	--
10.1277	0.37134	0.55536	0.77103	--
10.1333	0.37134	0.55536	0.7707	--
10.1388	0.37134	0.55536	0.7707	--
10.1444	0.37134	0.55536	0.7707	--
10.1499	0.37134	0.55536	0.77103	--
10.1555	0.37134	0.55536	0.77103	--
10.1611	0.37134	0.55536	0.77103	--
10.1666	0.37134	0.55536	0.77103	--
10.1722	0.37134	0.55536	0.77103	--
10.1777	0.37134	0.55536	0.77103	--
10.1833	0.37167	0.55569	0.77136	--
10.1888	0.37134	0.55536	0.77103	--
10.1944	0.37134	0.55536	0.77103	--
10.1999	0.37134	0.55602	0.77169	--
10.2055	0.37134	0.55569	0.77136	--
10.2111	0.37134	0.55536	0.77103	--
10.2166	0.37134	0.55536	0.77103	--
10.2222	0.37134	0.55602	0.77169	--
10.2277	0.37134	0.55536	0.77103	--
10.2333	0.37134	0.55536	0.77103	--
10.2388	0.37134	0.55536	0.77103	--
10.2444	0.37134	0.55536	0.77103	--
10.2499	0.37134	0.55536	0.77403	--
10.2555	0.37134	0.55536	0.77202	--
10.2611	0.37134	0.55536	0.77103	--
10.2666	0.37134	0.55536	0.77103	--
10.2722	0.37134	0.55536	0.7707	--
10.2777	0.37134	0.55536	0.7707	--
10.2833	0.37134	0.55536	0.77103	--
10.2888	0.37134	0.55536	0.77103	--
10.2944	0.37134	0.55536	0.77103	--
10.2999	0.37134	0.55536	0.77871	--
10.3055	0.37134	0.55536	0.77904	--
10.3111	0.37134	0.55536	0.77103	--
10.3166	0.37134	0.55536	0.77502	--
10.3222	0.37134	0.55935	0.77535	--
10.3277	0.37134	0.55935	0.77502	--
10.3333	0.37134	0.55935	0.77502	--
10.3388	0.37134	0.55935	0.77502	--
10.3444	0.37134	0.55935	0.77502	--
10.3499	0.37134	0.55935	0.77502	--
10.3555	0.37134	0.55935	0.77502	--
10.3611	0.37134	0.55935	0.77535	--
10.3666	0.37134	0.55935	0.78303	--
10.3722	0.37134	0.55935	0.78237	--
10.3777	0.37134	0.55935	0.78003	--
10.3833	0.37134	0.55935	0.77502	--
10.3888	0.37134	0.55935	0.77502	--
10.3944	0.37134	0.55935	0.77502	--
10.3999	0.37134	0.55935	0.77502	--
10.4055	0.37134	0.55935	0.77502	--
10.4111	0.37134	0.55935	0.77502	--
10.4166	0.37134	0.55935	0.77502	--
10.4222	0.37134	0.55935	0.77502	--
10.4277	0.37134	0.55935	0.77502	--
10.4333	0.37134	0.55935	0.77469	--
10.4388	0.37134	0.55935	0.77601	--
10.4444	0.37134	0.55935	0.78303	--
10.4499	0.37134	0.55935	0.78303	--
10.4555	0.37134	0.55935	0.7827	--
10.4611	0.37134	0.55935	0.78303	--
10.4666	0.37134	0.55935	0.7827	--
10.4722	0.37134	0.55935	0.78303	--
10.4777	0.37134	0.55935	0.78303	--
10.4833	0.37134	0.55935	0.78303	--
10.4888	0.37134	0.55935	0.78303	--
10.4944	0.37134	0.55935	0.78303	--
10.4999	0.37134	0.55935	0.78303	--
10.5055	0.37134	0.55935	0.77502	--
10.5111	0.37134	0.55935	0.77502	--
10.5166	0.37134	0.55935	0.77502	--
10.5222	0.37134	0.55935	0.77502	--
10.5277	0.37134	0.55935	0.77469	--
10.5333	0.37134	0.56001	0.78336	--
10.5388	0.37134	0.55935	0.78303	--
10.5444	0.37134	0.55935	0.78303	--
10.5499	0.37134	0.55935	0.78303	--
10.5555	0.37134	0.55935	0.78303	--
10.5611	0.37134	0.55935	0.78303	--
10.5666	0.37134	0.55935	0.78303	--
10.5722	0.37134	0.55935	0.78303	--
10.5777	0.37134	0.55935	0.78303	--
10.5833	0.37134	0.55935	0.78303	--
10.5888	0.37134	0.55935	0.77568	--
10.5944	0.37134	0.55935	0.78303	--
10.5999	0.37134	0.55935	0.78237	--
10.6055	0.37134	0.55935	0.77502	--
10.6111	0.37134	0.55935	0.78303	--
10.6166	0.37134	0.55935	0.78303	--
10.6222	0.37134	0.55935	0.78303	--
10.6277	0.37134	0.55935	0.78303	--
10.6333	0.37134	0.55935	0.7827	--
10.6388	0.37134	0.55935	0.77469	--
10.6444	0.37134	0.55935	0.78303	--
10.6499	0.37134	0.55935	0.78303	--
10.6555	0.37134	0.55935	0.78168	--
10.6611	0.37167	0.55968	0.77535	--
10.6666	0.37134	0.56502	0.7887	--
10.6722	0.37134	0.561	0.78468	--
10.6777	0.37134	0.561	0.78468	--
10.6833	0.37134	0.55935	0.78135	--
10.6888	0.37134	0.56667	0.78735	--
10.6944	0.37134	0.56667	0.79035	--
10.6999	0.37134	0.56667	0.79035	--
10.7055	0.37134	0.56667	0.79035	--
10.7111	0.37134	0.56601	0.78969	--
10.7166	0.37134	0.55935	0.77502	--
10.7222	0.37134	0.55935	0.78303	--
10.7277	0.37134	0.56667	0.79035	--
10.7333	0.37134	0.55935	0.78303	--
10.7388	0.37134	0.55935	0.78303	--
10.7444	0.37134	0.56367	0.78735	--
10.7499	0.37134	0.56169	0.78537	--
10.7555	0.37134	0.55935	0.78303	--
10.7611	0.37134	0.55935	0.78303	--
10.7666	0.37134	0.55935	0.77469	--
10.7722	0.37134	0.56667	0.79035	--
10.7777	0.37134	0.56667	0.79035	--
10.7833	0.37134	0.56667	0.79035	--
10.7888	0.37134	0.56202	0.7857	--
10.7944	0.37134	0.56667	0.78402	--
10.7999	0.37134	0.56667	0.78834	--
10.8055	0.37134	0.56667	0.79035	--
10.8111	0.37134	0.56436	0.78402	--
10.8166	0.37134	0.56667	0.79035	--
10.8222	0.37134	0.56667	0.79035	--
10.8277	0.37134	0.55935	0.78303	--
10.8333	0.37134	0.56169	0.78537	--
10.8388	0.37134	0.55935	0.78303	--
10.8444	0.37134	0.55935	0.78303	--
10.8499	0.37134	0.56667	0.79035	--
10.8555	0.37134	0.56667	0.79035	--
10.8611	0.37134	0.56667	0.79035	--
10.8666	0.37134	0.56667	0.79035	--
10.8722	0.37134	0.56667	0.79035	--
10.8777	0.37134	0.564	0.78768	--
10.8833	0.37134	0.55935	0.78303	--
10.8888	0.37134	0.55935	0.78303	--
10.8944	0.37134	0.56667	0.78234	--
10.8999	0.37134	0.56667	0.78534	--
10.9055	0.37134	0.56667	0.79035	--
10.9111	0.37134	0.56667	0.79035	--
10.9166	0.37134	0.56667	0.79002	--
10.9222	0.37134	0.56667	0.78969	--
10.9277	0.37134	0.56667	0.79035	--
10.9333	0.37134	0.56667	0.79035	--
10.9388	0.37134	0.56301	0.78669	--
10.9444	0.37134	0.55935	0.78303	--
10.9499	0.37134	0.55935	0.78303	--
10.9555	0.37134	0.56301	0.78669	--
10.9611	0.37134	0.56667	0.79035	--
10.9666	0.37134	0.56667	0.79035	--
10.9722	0.37134	0.56667	0.79035	--
10.9777	0.37134	0.56667	0.79035	--
10.9833	0.37134	0.56169	0.77736	--
10.9888	0.37134	0.56667	0.79035	--
10.9944	0.37134	0.56502	0.7887	--
10.9999	0.37134	0.56667	0.79035	--
11.0055	0.37134	0.56667	0.79035	--
11.0111	0.37134	0.55935	0.78303	--
11.0166	0.37134	0.56436	0.78804	--
11.0222	0.37134	0.56301	0.78669	--
11.0277	0.37134	0.55935	0.78303	--
11.0333	0.37134	0.55935	0.7827	--
11.0388	0.37134	0.55935	0.78303	--
11.0444	0.37134	0.567	0.78768	--
11.0499	0.37134	0.55935	0.78303	--
11.0555	0.37134	0.56001	0.78336	--
11.0611	0.37134	0.55935	0.7827	--
11.0666	0.37134	0.55935	0.7827	--
11.0722	0.37134	0.55935	0.78303	--
11.0777	0.37134	0.567	0.79068	--
11.0833	0.37134	0.56634	0.79002	--
11.0888	0.37233	0.56766	0.78333	--
11.0944	0.37134	0.56667	0.79035	--
[truncated: 2,323 more rows]

## Sheet: Fig6
Time/h	Elasticity
	20%Rc	40%Rc	60%Rc	80%Rc
0	--	--	--	--
0.0055	--	--	--	--
0.01106	--	--	--	--
0.01661	--	--	--	--
0.02217	--	--	--	--
0.02772	4.34028	7.54148	9.41675	9.9734
0.03328	3.55282	6.15006	8.29799	8.29417
0.03883	3.13218	5.50964	7.37584	7.53012
0.04439	2.87853	4.99085	6.74966	6.96783
0.04994	2.61643	4.51535	5.94766	6.27221
0.0555	2.44579	4.25894	5.64901	6.02047
0.06106	2.30379	4.04204	5.30786	5.72628
0.06661	2.25768	3.90168	5.15228	5.5213
0.07217	2.21304	3.83485	5.06814	5.4486
0.07772	2.12585	3.70325	4.84966	5.13743
0.08328	2.08652	3.61446	4.74784	5.05136
0.08883	2.0118	3.42192	4.52489	4.86027
0.09439	2.0118	3.42192	4.52489	4.86027
0.09994	1.97654	3.37079	4.34993	4.66309
0.1055	1.97654	3.37079	4.34993	4.66309
0.11106	1.9067	3.26869	4.23609	4.56066
0.11661	1.9067	3.26869	4.23609	4.56447
0.12217	1.87758	3.1837	4.09054	4.39335
0.12772	1.87758	3.1837	4.09054	4.38982
0.13328	1.84684	3.13939	4.04167	4.34751
0.13883	1.84684	3.09629	3.89779	4.22178
0.14439	1.84684	3.09278	3.89408	4.19903
0.14994	1.78571	3.00993	3.80614	4.06614
0.1555	1.78571	3.00993	3.80614	4.06614
0.16106	1.78571	3.00993	3.80614	4.06614
0.16661	1.78571	3.00993	3.7638	4.02982
0.17217	1.78571	3.00993	3.7638	4.02982
0.17772	1.75788	2.89073	3.63872	3.92157
0.18328	1.75788	2.89073	3.63872	3.88752
0.18883	1.75788	2.89073	3.63872	3.88752
0.19439	1.70455	2.81822	3.56182	3.82141
0.19994	1.70455	2.81822	3.56182	3.78931
0.2055	1.70455	2.81822	3.56182	3.78668
0.21106	1.70668	2.82114	3.52775	3.76034
0.21661	1.70668	2.81822	3.52471	3.75775
0.22217	1.68124	2.74952	3.45277	3.69617
0.22772	1.68124	2.74952	3.45277	3.63394
0.23328	1.68124	2.75229	3.45569	3.63636
0.23883	1.68124	2.74952	3.42648	3.61206
0.24439	1.68124	2.75229	3.41478	3.60231
0.24994	1.68124	2.75229	3.42049	3.57846
0.2555	1.67075	2.73823	3.37205	3.53857
0.26106	1.63827	2.69445	3.32766	3.47242
0.26661	1.63239	2.68649	3.31956	3.4658
0.27217	1.63239	2.62904	3.26087	3.41763
0.27772	1.63239	2.62123	3.25286	3.41103
0.28328	1.63239	2.62375	3.25544	3.38753
0.28883	1.63239	2.62123	3.25286	3.36022
0.29439	1.63239	2.62375	3.22442	3.33741
0.29994	1.63239	2.62123	3.22188	3.33537
0.3055	1.63239	2.62375	3.22442	3.33741
0.31106	1.62849	2.61872	3.21934	3.33333
0.31661	1.611	2.59605	3.19648	3.31492
0.32217	1.6091	2.59112	3.19149	3.31089
0.32772	1.6091	2.59112	3.19149	3.31089
0.33328	1.6091	2.59112	3.19149	3.2967
0.33883	1.611	2.59359	3.19398	3.3129
0.34439	1.611	2.59605	3.19648	3.31492
0.34994	1.58831	2.56652	3.13698	3.26673
0.3555	1.58831	2.5641	3.13458	3.26477
0.36106	1.58831	2.55211	3.12261	3.25503
0.36661	1.58629	2.53271	3.10323	3.23922
0.37217	1.58831	2.53528	3.1058	3.24132
0.37772	1.58831	2.53528	3.1058	3.24132
0.38328	1.58831	2.53528	3.1058	3.22009
0.38883	1.58831	2.53528	3.1058	3.22009
0.39439	1.58831	2.53528	3.1058	3.22009
0.39994	1.58831	2.53764	3.1058	3.22009
0.4055	1.58629	2.53271	3.10323	3.20085
0.41106	1.58831	2.53293	3.0964	3.18962
0.41661	1.58831	2.51172	3.0246	3.13218
0.42217	1.57895	2.49294	3.00641	3.11753
0.42772	1.5625	2.47484	2.98884	3.10334
0.43328	1.54639	2.45459	2.96912	3.08737
0.43883	1.54639	2.45459	2.96912	3.08737
0.44439	1.54639	2.45459	2.94329	3.06639
0.44994	1.54464	2.44998	2.93887	3.06279
0.4555	1.54639	2.45218	2.94098	3.06451
0.46106	1.54639	2.45459	2.94329	3.06639
0.46661	1.54639	2.45459	2.94118	3.06466
0.47217	1.54639	2.45459	2.94329	3.02694
0.47772	1.54464	2.45238	2.94118	3.02526
0.48328	1.54464	2.45238	2.94118	3.02526
0.48883	1.54639	2.45218	2.93887	3.02343
0.49439	1.54639	2.45459	2.94329	3.02694
0.49994	1.54639	2.45459	2.94118	3.02526
0.5055	1.54639	2.45459	2.94329	3.02694
0.51106	1.54639	2.45459	2.94329	3.02694
0.51661	1.54639	2.45459	2.94118	3.00496
0.52217	1.54639	2.45459	2.94329	3.00661
0.52772	1.54464	2.44998	2.93676	3.0015
0.53328	1.54639	2.45218	2.93887	3.00315
0.53883	1.54639	2.43902	2.90117	2.97354
0.54439	1.52377	2.41935	2.88258	2.95887
0.54994	1.52377	2.4215	2.88462	2.96048
0.5555	1.52377	2.40423	2.86825	2.94753
0.56106	1.52377	2.40211	2.86825	2.94753
0.56661	1.52377	2.37267	2.83822	2.92369
0.57217	1.52377	2.37267	2.83822	2.92369
0.57772	1.52377	2.37267	2.83822	2.92369
0.58328	1.52377	2.37267	2.83822	2.92369
0.58883	1.52377	2.37267	2.83822	2.90641
0.59439	1.52377	2.37267	2.83822	2.90487
0.59994	1.52377	2.37267	2.83822	2.90487
0.6055	1.52377	2.37267	2.83822	2.90487
0.61106	1.52377	2.37267	2.83822	2.90487
0.61661	1.52377	2.37267	2.79122	2.86779
0.62217	1.52377	2.37267	2.79122	2.86779
0.62772	1.52377	2.37267	2.80671	2.87549
0.63328	1.52377	2.37473	2.79312	2.84806
0.63883	1.52377	2.37267	2.79122	2.85117
0.64439	1.52548	2.37473	2.79503	2.86629
0.64994	1.52022	2.36836	2.78724	2.82859
0.6555	1.50497	2.34981	2.77008	2.81532
0.66106	1.50845	2.35405	2.77401	2.81981
0.66661	1.52022	2.37042	2.78914	2.83006
0.67217	1.52377	2.37267	2.79122	2.83166
0.67772	1.52377	2.34779	2.76821	2.81386
0.68328	1.52377	2.34779	2.76821	2.81386
0.68883	1.52377	2.34779	2.76821	2.81386
0.69439	1.51853	2.34155	2.76243	2.80938
0.69994	1.50497	2.3254	2.74742	2.79772
0.7055	1.48677	2.30362	2.72711	2.7819
0.71106	1.48353	2.29973	2.72348	2.77906
0.71661	1.49671	2.31553	2.73823	2.77341
0.72217	1.48353	2.29973	2.72348	2.76205
0.72772	1.48353	2.29973	2.71805	2.75786
0.73328	1.48353	2.29973	2.70173	2.74524
0.73883	1.48353	2.29973	2.70173	2.74524
0.74439	1.48353	2.29973	2.70173	2.74524
0.74994	1.48515	2.30167	2.70351	2.74662
0.7555	1.48353	2.29973	2.70173	2.74524
0.76106	1.48353	2.29973	2.70173	2.74524
0.76661	1.48353	2.29973	2.70173	2.74524
0.77217	1.48353	2.29973	2.70173	2.74524
0.77772	1.48353	2.29973	2.70173	2.74524
0.78328	1.48353	2.29973	2.70173	2.74524
0.78883	1.48353	2.28033	2.68384	2.73137
0.79439	1.48353	2.28224	2.68561	2.73274
0.79994	1.48353	2.29779	2.69995	2.74386
0.8055	1.48353	2.27842	2.68208	2.73
0.81106	1.48353	2.28033	2.68384	2.73137
0.81661	1.48353	2.29008	2.67507	2.70819
0.82217	1.48353	2.25564	2.64178	2.68252
0.82772	1.48353	2.25564	2.65393	2.69191
0.83328	1.48353	2.25564	2.66099	2.69736
0.83883	1.48353	2.25564	2.66099	2.69736
0.84439	1.48353	2.25564	2.66099	2.69736
0.84994	1.48353	2.25564	2.66099	2.66477
0.8555	1.48353	2.25564	2.66099	2.66477
0.86106	1.48353	2.25378	2.65926	2.64026
0.86661	1.48353	2.25378	2.63837	2.62479
0.87217	1.48353	2.25564	2.64007	2.62605
0.87772	1.48353	2.25378	2.64007	2.62605
0.88328	1.48353	2.25564	2.64178	2.62732
0.88883	1.48353	2.25564	2.64007	2.62605
0.89439	1.48353	2.25564	2.64007	2.62605
0.89994	1.48353	2.25564	2.64178	2.62732
0.9055	1.48353	2.25564	2.64178	2.62732
0.91106	1.48353	2.25564	2.64007	2.62605
0.91661	1.48192	2.25378	2.63837	2.62479
0.92217	1.47871	2.25006	2.63497	2.62226
0.92772	1.48031	2.25191	2.63667	2.62352
0.93328	1.46427	2.23331	2.61963	2.61085
0.93883	1.46427	2.23331	2.62131	2.6121
0.94439	1.46427	2.22585	2.61446	2.607
0.94994	1.46427	2.22783	2.61628	2.57522
0.9555	1.46427	2.20946	2.59935	2.57378
0.96106	1.46585	2.2168	2.60447	2.59954
0.96661	1.46427	2.23331	2.59785	2.59459
0.97217	1.46427	2.23331	2.61963	2.61085
0.97772	1.46427	2.23331	2.60116	2.59707
0.98328	1.46427	2.23331	2.61963	2.56684
0.98883	1.46427	2.21141	2.5995	2.59583
0.99439	1.46256	2.20946	2.56323	2.526
0.99994	1.46427	2.21141	2.56498	2.52727
1.0055	1.46427	2.21141	2.56337	2.5261
1.01106	1.46427	2.21141	2.56337	2.52781
1.01661	1.46427	2.21141	2.56337	2.5261
1.02217	1.46427	2.21141	2.56337	2.5261
1.02772	1.46427	2.21141	2.56337	2.5261
1.03328	1.46427	2.21141	2.56337	2.5261
1.03883	1.46427	2.21141	2.56337	2.5261
1.04439	1.46427	2.21141	2.56337	2.5261
1.04994	1.46427	2.20946	2.56162	2.52483
1.0555	1.46427	2.21141	2.56337	2.5261
1.06106	1.46427	2.21141	2.56337	2.5261
1.06661	1.46427	2.21141	2.56337	2.5261
1.07217	1.46427	2.21141	2.56337	2.5261
1.07772	1.46427	2.21141	2.56337	2.5261
1.08328	1.46427	2.21141	2.56337	2.5261
1.08883	1.46427	2.21141	2.56337	2.5261
1.09439	1.46427	2.21141	2.56337	2.5261
1.09994	1.46427	2.18978	2.54395	2.49128
1.1055	1.46427	2.18978	2.54395	2.51193
1.11106	1.46427	2.20232	2.55522	2.52016
1.11661	1.46427	2.21141	2.56337	2.5261
1.12217	1.46427	2.21141	2.56337	2.5261
1.12772	1.46427	2.21141	2.56337	2.5261
1.13328	1.46427	2.21141	2.56337	2.5261
1.13883	1.46427	2.21141	2.56337	2.50522
1.14439	1.46427	2.21141	2.56337	2.50522
1.14994	1.46427	2.21141	2.56337	2.50522
1.1555	1.46427	2.21141	2.56337	2.50522
1.16106	1.46427	2.21141	2.5441	2.49138
1.16661	1.46427	2.20767	2.54079	2.48901
1.17217	1.46427	2.21141	2.5441	2.49138
1.17772	1.46427	2.20946	2.54237	2.49014
1.18328	1.46427	2.18978	2.52497	2.4776
1.18883	1.46427	2.19154	2.52653	2.47872
1.19439	1.46427	2.19154	2.52653	2.47872
1.19994	1.46427	2.18978	2.52497	2.4776
1.2055	1.46427	2.19154	2.52653	2.47872
1.21106	1.46427	2.18978	2.52497	2.4776
1.21661	1.46427	2.18978	2.52497	2.4776
1.22217	1.46427	2.18978	2.52497	2.4776
1.22772	1.46427	2.19154	2.52653	2.47872
1.23328	1.46427	2.18978	2.52497	2.4776
1.23883	1.46427	2.19154	2.52653	2.47872
1.24439	1.46427	2.18978	2.52497	2.4776
1.24994	1.46427	2.18978	2.52497	2.4776
1.2555	1.46427	2.18978	2.52497	2.4776
1.26106	1.46427	2.18978	2.52497	2.4776
1.26661	1.46427	2.18978	2.52497	2.4776
1.27217	1.46427	2.18978	2.52497	2.4776
1.27772	1.46427	2.18978	2.52497	2.45922
1.28328	1.46427	2.18978	2.52497	2.45922
1.28883	1.46427	2.18978	2.50766	2.44688
1.29439	1.46427	2.18978	2.4877	2.4326
1.29994	1.46427	2.18978	2.4877	2.4326
1.3055	1.46427	2.18978	2.4877	2.4326
1.31106	1.46427	2.167	2.46954	2.41955
1.31661	1.45943	2.14454	2.45005	2.40548
1.32217	1.4469	2.13098	2.43678	2.39588
1.32772	1.44383	2.12766	2.43388	2.39378
1.33328	1.44537	2.12932	2.43533	2.39483
1.33883	1.44537	2.12932	2.43678	2.39588
1.34439	1.45166	2.13614	2.44127	2.39914
1.34994	1.46427	2.14977	2.45459	2.40877
1.3555	1.46427	2.14977	2.45312	2.4077
1.36106	1.46427	2.14977	2.45312	2.4077
1.36661	1.46427	2.15146	2.45459	2.40877
1.37217	1.46427	2.14977	2.45312	2.4077
1.37772	1.45943	2.14454	2.44858	2.40442
1.38328	1.44844	2.13265	2.43969	2.39799
1.38883	1.44537	2.12766	2.43388	2.39378
1.39439	1.44537	2.12932	2.43533	2.3933
1.39994	1.44537	2.12932	2.43533	2.39483
1.4055	1.44537	2.12932	2.43533	2.39483
1.41106	1.44537	2.12932	2.43533	2.39483
1.41661	1.44383	2.12766	2.43388	2.39378
1.42217	1.44383	2.12766	2.43388	2.39378
1.42772	1.44383	2.12766	2.43388	2.39378
1.43328	1.44383	2.12932	2.43533	2.37464
1.43883	1.44383	2.12766	2.43388	2.35673
1.44439	1.44383	2.1176	2.42509	2.38739
1.44994	1.44383	2.106	2.41494	2.38001
1.4555	1.44383	2.10926	2.41779	2.38209
1.46106	1.44383	2.12766	2.43388	2.39378
1.46661	1.44383	2.12766	2.43388	2.35673
1.47217	1.44383	2.12766	2.43388	2.35673
1.47772	1.44383	2.12089	2.41067	2.34641
1.48328	1.44383	2.1176	2.42509	2.35054
1.48883	1.44383	2.1176	2.42509	2.35054
1.49439	1.44383	2.11924	2.40925	2.33936
1.49994	1.44383	2.11268	2.40359	2.33536
1.5055	1.44383	2.11595	2.40642	2.33736
1.51106	1.44383	2.10926	2.40064	2.33327
1.51661	1.44383	2.10763	2.39923	2.33227
1.52217	1.44383	2.10763	2.39923	2.33227
1.52772	1.44383	2.126	2.41507	2.34348
1.53328	1.44383	2.12766	2.4165	2.34448
1.53883	1.44383	2.12766	2.4165	2.34448
1.54439	1.44383	2.12766	2.4165	2.34448
1.54994	1.44383	2.12766	2.4165	2.34448
1.5555	1.44383	2.10763	2.39923	2.33227
1.56106	1.44383	2.10763	2.39923	2.33227
1.56661	1.44383	2.10763	2.39923	2.33227
1.57217	1.44383	2.10763	2.39923	2.33227
1.57772	1.44383	2.10763	2.39923	2.31446
1.58328	1.44383	2.10763	2.39923	2.32928
1.58883	1.44383	2.10763	2.39923	2.33227
1.59439	1.44383	2.10763	2.40064	2.33327
1.59994	1.44383	2.10763	2.39923	2.31741
1.6055	1.44383	2.10763	2.39923	2.31741
1.61106	1.44383	2.10763	2.39923	2.33227
1.61661	1.44383	2.106	2.39783	2.33127
1.62217	1.44383	2.10763	2.39923	2.33227
1.62772	1.44383	2.106	2.39783	2.33127
1.63328	1.44383	2.10763	2.39923	2.31446
1.63883	1.44383	2.10926	2.40064	2.31544
1.64439	1.44383	2.10763	2.39923	2.33227
1.64994	1.44383	2.10763	2.39489	2.31143
1.6555	1.44383	2.10763	2.3977	2.31633
1.66106	1.44383	2.10763	2.39629	2.31241
1.66661	1.42857	2.08972	2.3683	2.29279
1.67217	1.41951	2.08001	2.35861	2.28598
1.67772	1.43157	2.09293	2.36967	2.29375
1.68328	1.44383	2.10763	2.38221	2.30256
1.68883	1.44383	2.10763	2.38221	2.30256
1.69439	1.44383	2.10763	2.39923	2.31446
1.69994	1.44383	2.106	2.38083	2.30158
1.7055	1.44383	2.10763	2.38221	2.30256
1.71106	1.44383	2.10763	2.38221	2.30256
1.71661	1.44383	2.10763	2.38221	2.30256
1.72217	1.44383	2.10763	2.38221	2.30256
1.72772	1.44383	2.10763	2.38221	2.30256
1.73328	1.44383	2.106	2.3879	2.30654
1.73883	1.44383	2.10763	2.38221	2.30256
1.74439	1.44383	2.106	2.38083	2.30158
1.74994	1.44383	2.10763	2.38221	2.30256
1.7555	1.44383	2.10763	2.38221	2.30256
1.76106	1.44383	2.10763	2.38221	2.30256
1.76661	1.44383	2.10763	2.38221	2.28676
1.77217	1.44383	2.10763	2.38221	2.30114
1.77772	1.44383	2.10926	2.3836	2.30353
1.78328	1.44383	2.10763	2.38221	2.28815
1.78883	1.44383	2.10763	2.38221	2.28815
1.79439	1.44383	2.106	2.38083	2.30158
1.79994	1.44383	2.106	2.38083	2.2858
1.8055	1.44383	2.10763	2.38221	2.28815
1.81106	1.44383	2.10763	2.38221	2.28676
1.81661	1.44383	2.10763	2.38221	2.30256
1.82217	1.44383	2.10763	2.38221	2.28815
1.82772	1.44383	2.10763	2.38221	2.30256
1.83328	1.44383	2.10763	2.38221	2.28676
1.83883	1.44383	2.10763	2.38221	2.28676
1.84439	1.44383	2.09629	2.37254	2.29577
1.84994	1.44383	2.106	2.38083	2.2858
1.8555	1.44383	2.09952	2.3753	2.28198
1.86106	1.44383	2.06897	2.34913	2.26381
1.86661	1.44383	2.06897	2.34913	2.26381
1.87217	1.44383	2.06897	2.34913	2.26381
1.87772	1.44383	2.06897	2.31959	2.24316
1.88328	1.44383	2.07054	2.31827	2.24224
1.88883	1.44383	2.07054	2.31827	2.24224
1.89439	1.44383	2.06897	2.34913	2.26381
1.89994	1.44383	2.06897	2.34779	2.26424
1.9055	1.44383	2.06897	2.31696	2.24131
1.91106	1.44383	2.06897	2.31696	2.24131
1.91661	1.44383	2.06897	2.31696	2.24266
1.92217	1.44383	2.0674	2.31565	2.24173
1.92772	1.44383	2.06897	2.31696	2.24266
1.93328	1.44383	2.06897	2.31696	2.24131
1.93883	1.44383	2.06897	2.32354	2.24593
1.94439	1.44383	2.06897	2.31696	2.24131
1.94994	1.44383	2.06897	2.31696	2.24131
1.9555	1.44383	2.06897	2.31696	2.24131
1.96106	1.44383	2.0674	2.31565	2.24039
1.96661	1.44383	2.0674	2.31565	2.24039
1.97217	1.44383	2.06897	2.31696	2.24131
1.97772	1.44383	2.06897	2.31553	2.23889
1.98328	1.44383	2.06897	2.31696	2.24131
1.98883	1.44383	2.06897	2.31696	2.22082
1.99439	1.44383	2.06897	2.31696	2.24131
1.99994	1.44383	2.06897	2.31696	2.24266
2.0055	1.44231	2.0674	2.31565	2.20783
2.01106	1.44231	2.0674	2.31565	2.20783
2.01661	1.44383	2.06897	2.31696	2.24131
2.02217	1.44383	2.06897	2.31696	2.20872
2.02772	1.44383	2.06897	2.31696	2.20872
2.03328	1.44383	2.06897	2.31696	2.21141
2.03883	1.44231	2.0674	2.31565	2.20783
2.04439	1.43926	2.06583	2.31434	2.21231
2.04994	1.4241	2.04862	2.29991	2.20369
2.0555	1.44231	2.0674	2.31422	2.20686
2.06106	1.44383	2.06897	2.31696	2.20872
2.06661	1.44383	2.06897	2.31696	2.24266
2.07217	1.44383	2.06897	2.31696	2.23439
2.07772	1.44383	2.06897	2.31696	2.20872
2.08328	1.44383	2.0674	2.31565	2.20783
2.08883	1.44231	2.0674	2.31565	2.20783
2.09439	1.43926	2.06427	2.31303	2.20604
2.09994	1.43623	2.06115	2.31042	2.20426
2.1055	1.42708	2.0517	2.3025	2.19885
2.11106	1.42558	2.05016	2.3012	2.19796
2.11661	1.40621	2.03156	2.28554	2.18723
2.12217	1.40766	2.03156	2.2816	2.19635
2.12772	1.42099	2.04541	2.29721	2.19523
2.13328	1.42558	2.05016	2.28426	2.18635
2.13883	1.43775	2.06271	2.29463	2.19346
2.14439	1.41804	2.04234	2.27779	2.1819
2.14994	1.40621	2.03004	2.26757	2.17486
2.1555	1.40766	2.03156	2.26883	2.17573
2.16106	1.40766	2.03156	2.27009	2.17659
2.16661	1.40766	2.03156	2.27009	2.17659
2.17217	1.40766	2.03156	2.26883	2.17573
2.17772	1.40766	2.03156	2.27009	2.17659
2.18328	1.40766	2.03156	2.26883	2.17573
2.18883	1.40766	2.03156	2.26883	2.17573
2.19439	1.40766	2.03156	2.26883	2.17573
2.19994	1.40766	2.03156	2.26883	2.17573
2.2055	1.40766	2.03156	2.26883	2.16794
2.21106	1.40766	2.03156	2.26883	2.16029
2.21661	1.40766	2.03156	2.26883	2.17573
2.22217	1.40766	2.03156	2.26883	2.17573
2.22772	1.40766	2.03156	2.26883	2.16029
2.23328	1.40621	2.02853	2.26632	2.17399
2.23883	1.40766	2.03156	2.26883	2.17573
2.24439	1.40766	2.03156	2.26883	2.17313
2.24994	1.40766	2.03004	2.26757	2.15944
2.2555	1.40766	2.03156	2.27009	2.17273
2.26106	1.40766	2.03156	2.26883	2.16029
2.26661	1.40766	2.03307	2.27009	2.16115
2.27217	1.40766	2.03156	2.26883	2.16029
2.27772	1.40766	2.03156	2.26883	2.16029
2.28328	1.40766	2.0284	2.2662	2.15851
2.28883	1.40766	2.01329	2.25361	2.14992
2.29439	1.40766	2.0118	2.25236	2.14907
2.29994	1.40621	2.0118	2.25236	2.14907
2.3055	1.40766	2.01329	2.25485	2.15077
2.31106	1.40766	2.01329	2.25361	2.14992
2.31661	1.40766	2.01329	2.25361	2.14992
2.32217	1.40766	2.01329	2.25361	2.14992
2.32772	1.40766	2.01329	2.25361	2.14992
2.33328	1.40766	2.0118	2.25236	2.14907
2.33883	1.40766	2.01329	2.23869	2.13972
2.34439	1.40766	2.01329	2.25361	2.14992
2.34994	1.40766	2.01329	2.25361	2.14992
2.3555	1.40766	2.01329	2.25361	2.14861
2.36106	1.40766	2.01329	2.23869	2.13972
2.36661	1.40766	2.01329	2.25361	2.13478
2.37217	1.40766	2.01329	2.25361	2.14992
2.37772	1.40766	2.01329	2.25361	2.14992
2.38328	1.40766	2.01329	2.23869	2.13972
2.38883	1.40766	2.01329	2.25485	2.15077
2.39439	1.40766	2.01329	2.25361	2.13478
2.39994	1.40766	2.0118	2.25361	2.14992
2.4055	1.40766	2.01329	2.25361	2.13478
2.41106	1.40621	2.0118	2.25236	2.14907
2.41661	1.40766	2.0118	2.25236	2.14401
2.42217	1.40766	2.01329	2.25361	2.13478
2.42772	1.40621	2.0118	2.25361	2.13478
2.43328	1.40766	2.0118	2.25236	2.13774
2.43883	1.40766	2.01329	2.25361	2.13478
2.44439	1.40766	2.01329	2.25361	2.13478
2.44994	1.40766	2.01329	2.25485	2.13561
2.4555	1.40766	2.0118	2.25236	2.13394
2.46106	1.40766	2.0118	2.23747	2.12389
2.46661	1.40621	2.0118	2.23992	2.12555
2.47217	1.40621	2.0118	2.23747	2.12389
2.47772	1.40766	2.01329	2.23869	2.12472
2.48328	1.40766	2.01329	2.25361	2.13478
2.48883	1.40766	2.0118	2.25236	2.13394
2.49439	1.40766	2.01329	2.24865	2.13144
2.49994	1.40766	2.01329	2.24607	2.1297
2.5055	1.40766	2.01329	2.25361	2.13478
2.51106	1.40621	2.0118	2.25236	2.13394
2.51661	1.40766	2.01329	2.25361	2.13478
2.52217	1.40621	2.01329	2.25361	2.13478
2.52772	1.40621	2.01032	2.23869	2.12472
2.53328	1.40766	2.01329	2.23869	2.12472
2.53883	1.40766	2.01329	2.23869	2.12472
2.54439	1.40766	2.0118	2.23747	2.12389
2.54994	1.40766	2.01329	2.23869	2.12472
2.5555	1.40766	2.01329	2.23869	2.09548
2.56106	1.40766	2.01329	2.23869	2.12472
2.56661	1.40766	2.0118	2.23747	2.12389
2.57217	1.40766	2.0118	2.23747	2.12389
2.57772	1.40766	2.01329	2.23869	2.12472
2.58328	1.40766	2.01329	2.23869	2.12472
2.58883	1.40766	2.01329	2.23869	2.12472
2.59439	1.40766	2.01329	2.23869	2.12472
2.59994	1.40766	2.01329	2.23869	2.12472
2.6055	1.40766	2.0118	2.23747	2.12389
2.61106	1.40766	2.01329	2.23869	2.12472
2.61661	1.40766	1.99548	2.22398	2.08456
2.62217	1.40766	1.9984	2.2264	2.10298
2.62772	1.40766	1.99548	2.22398	2.11476
2.63328	1.40766	1.99548	2.22398	2.11476
2.63883	1.40766	1.99402	2.22277	2.09096
2.64439	1.40766	1.99548	2.22398	2.08456
2.64994	1.40766	1.99548	2.22398	2.11476
2.6555	1.40766	1.99548	2.22398	2.11476
2.66106	1.40766	1.99402	2.22277	2.08377
2.66661	1.40766	1.99548	2.22398	2.11476
2.67217	1.40766	1.99402	2.22277	2.08377
2.67772	1.40766	1.99402	2.22277	2.08377
2.68328	1.40766	1.99548	2.22398	2.0858
2.68883	1.40766	1.99548	2.22398	2.11476
2.69439	1.40766	1.99548	2.22398	2.08456
2.69994	1.40766	1.99548	2.22398	2.08456
2.7055	1.40766	1.99402	2.22277	2.085
2.71106	1.40766	1.99548	2.22398	2.11476
2.71661	1.40766	1.99548	2.22398	2.08456
2.72217	1.40766	1.99402	2.22277	2.08377
2.72772	1.40766	1.99402	2.22277	2.085
2.73328	1.40766	1.99548	2.22398	2.08456
2.73883	1.40766	1.99402	2.22277	2.085
2.74439	1.40766	1.99548	2.22398	2.08456
2.74994	1.40766	1.99548	2.22398	2.08456
2.7555	1.40766	1.99548	2.19501	2.0654
2.76106	1.40766	1.99548	2.22398	2.08456
2.76661	1.40766	1.99548	2.22398	2.08456
2.77217	1.40766	1.99548	2.22398	2.08456
2.77772	1.40766	1.99548	2.22398	2.08456
2.78328	1.40766	1.99402	2.22277	2.085
2.78883	1.40766	1.99402	2.22277	2.08377
2.79439	1.40766	1.99548	2.22398	2.08456
2.79994	1.40766	1.99548	2.22398	2.0858
2.8055	1.40766	1.99548	2.22398	2.0858
2.81106	1.40766	1.99548	2.22398	2.08456
2.81661	1.40766	1.99402	2.22277	2.08377
2.82217	1.40766	1.99402	2.22277	2.06961
2.82772	1.40766	1.99402	2.22277	2.08377
2.83328	1.40766	1.99548	2.21904	2.08131
2.83883	1.40766	1.99548	2.19984	2.06861
2.84439	1.40766	1.99402	2.22277	2.08377
2.84994	1.40766	1.99548	2.22025	2.06797
2.8555	1.40766	1.99548	2.19501	2.0654
2.86106	1.40766	1.99402	2.19384	2.06462
2.86661	1.40766	1.99548	2.19501	2.05149
2.87217	1.40766	1.99548	2.19501	2.05149
2.87772	1.40766	1.99548	2.19501	2.05149
2.88328	1.40766	1.99548	2.19501	2.05149
2.88883	1.40766	1.99548	2.19501	2.05149
2.89439	1.40766	1.99548	2.22025	2.06797
2.89994	1.40766	1.99402	2.19384	2.05072
2.9055	1.40766	1.99548	2.19501	2.05002
2.91106	1.40766	1.99548	2.19501	2.03936
2.91661	1.40766	1.99402	2.19384	2.02977
2.92217	1.40621	1.99402	2.19384	2.0297
2.92772	1.40766	1.99548	2.20221	2.03473
2.93328	1.40766	1.99548	2.19501	2.02956
2.93883	1.40766	1.99402	2.19384	2.02805
2.94439	1.40766	1.99548	2.19501	2.02785
2.94994	1.40766	1.99548	2.19501	2.02662
2.9555	1.40766	1.99548	2.19501	2.02525
2.96106	1.40621	1.99402	2.19384	2.02286
2.96661	1.40766	1.99402	2.19384	2.02095
2.97217	1.40766	1.99402	2.19384	2.01891
2.97772	1.40766	1.99548	2.19501	2.01735
2.98328	1.40766	1.99402	2.19384	2.0141
2.98883	1.40766	1.99402	2.19384	2.01133
2.99439	1.40766	1.99548	2.19501	2.00918
2.99994	1.40766	1.99402	2.19384	2.00528
3.0055	1.40766	1.99548	2.19501	2.00267
3.01106	1.40766	1.99548	2.19501	1.99913
3.01661	1.40766	1.99402	2.19384	1.99461
3.02217	1.40766	1.99548	2.19501	1.99137
3.02772	1.40766	1.99548	2.19501	1.98715
3.03328	1.40766	1.99402	2.19384	1.9821
3.03883	1.40766	1.99402	2.19384	1.97752
3.04439	1.40766	1.99548	2.19501	1.97349
3.04994	1.40766	1.95925	2.16565	1.95078
3.0555	1.40766	1.95925	2.16565	1.94578
3.06106	1.40766	1.95925	2.16565	1.94055
3.06661	1.40766	1.96786	2.17265	1.93936
3.07217	1.40766	1.95925	2.16565	1.92963
3.07772	1.40766	1.96066	2.1668	1.92456
3.08328	1.40766	1.95925	2.16565	1.91797
3.08883	1.40766	1.95925	2.16565	1.91192
3.09439	1.40766	1.95925	2.16565	1.90573
3.09994	1.40766	1.95925	2.16565	1.8994
3.1055	1.40766	1.95925	2.16565	1.89286
3.11106	1.40766	1.95925	2.16565	1.8862
3.11661	1.40766	1.95925	2.16565	1.8794
3.12217	1.40766	1.95925	2.16565	1.87243
3.12772	1.40766	1.95925	2.16565	1.86532
3.13328	1.40766	1.95925	2.16565	1.8581
3.13883	1.40766	1.95925	2.16565	1.85077
3.14439	1.40766	1.95925	2.16565	1.84326
3.14994	1.40766	1.95925	2.15301	1.82882
3.1555	1.40766	1.95925	2.15187	1.82055
3.16106	1.40766	1.95925	2.15187	1.8128
3.16661	1.40766	1.95925	2.16565	1.81214
3.17217	1.40766	1.95925	2.15187	1.79689
3.17772	1.40766	1.95784	2.15074	1.78822
3.18328	1.40766	1.95925	2.15187	1.78063
3.18883	1.40766	1.95925	2.15187	1.77232
3.19439	1.40043	1.95224	2.15993	1.76793
3.19994	1.40766	1.95925	2.16565	1.75346
3.2055	1.40766	1.96066	2.1668	1.73707
3.21106	1.40766	1.95925	2.16565	1.71984
3.21661	1.40766	1.95784	2.1645	1.703
3.22217	1.40766	1.95925	2.16565	1.68748
3.22772	1.40766	1.95925	2.15414	1.66662
3.23328	1.40766	1.95925	2.15187	1.65026
3.23883	1.40766	1.95925	2.15187	1.63519
3.24439	1.40766	1.95925	2.15301	1.62092
3.24994	1.40766	1.95925	2.15187	1.60591
3.2555	1.40766	1.95925	2.15187	1.59168
3.26106	1.40766	1.95925	2.15187	1.57766
3.26661	1.40043	1.95224	2.14623	1.56169
3.27217	1.40621	1.95784	2.15074
3.27772	1.40331	1.95503	2.14848
3.28328	1.40043	1.95224	2.15993	--
3.28883	1.40476	1.95784	2.1645	--
3.29439	1.40766	1.95925	2.15187	--
3.29994	1.39457	1.94654	2.14163	--
3.3055	1.39899	1.95084	2.1451	--
3.31106	1.40766	1.95925	2.15187	--
3.31661	1.40621	1.95784	2.15074	--
3.32217	1.39756	1.94944	2.15765	--
3.32772	1.40621	1.95784	2.1645	--
3.33328	1.39756	1.94944	2.14398	--
3.33883	1.3903	1.94376	2.14051	--
3.34439	1.40187	1.95363	2.14736	--
3.34994	1.39613	1.94805	2.14286	--
3.3555	1.40476	1.95503	2.14848	--
3.36106	1.40766	1.95925	2.15187	--
3.36661	1.39172	1.94376	2.13939	--
3.37217	1.38889	1.94099	2.13716	--
3.37772	1.38889	1.94099	2.13716	--
3.38328	1.3903	1.94238	2.13828	--
3.38883	1.38889	1.94099	2.13716	--
3.39439	1.38889	1.94099	2.13716	--
3.39994	1.38889	1.93961	2.13604	--
3.4055	1.38889	1.94099	2.13716	--
3.41106	1.38889	1.94099	2.13716	--
3.41661	1.3903	1.94238	2.13828	--
3.42217	1.39315	1.94515	2.14051	--
3.42772	1.38889	1.94099	2.13716	--
3.43328	1.40476	1.95644	2.14961	--
3.43883	1.38889	1.94099	2.13716	--
3.44439	1.38889	1.94099	2.13716	--
3.44994	1.38889	1.94238	2.13828	--
3.4555	1.38889	1.94099	2.13716	--
3.46106	1.38889	1.94099	2.13716	--
3.46661	1.38889	1.94099	2.13828	--
3.47217	1.38889	1.94099	2.13716	--
3.47772	1.38889	1.94238	2.13828	--
3.48328	1.38889	1.94099	2.13716	--
3.48883	1.38889	1.94099	2.13716	--
3.49439	1.38889	1.93961	2.13604	--
3.49994	1.38889	1.94099	2.13716	--
3.5055	1.38889	1.94099	2.13828	--
3.51106	1.38889	1.94099	2.13716	--
3.51661	1.38889	1.94099	2.13716	--
3.52217	1.38889	1.94099	2.13716	--
3.52772	1.38889	1.94099	2.13828	--
3.53328	1.38889	1.94099	2.13828	--
3.53883	1.38889	1.94099	2.13716	--
3.54439	1.38889	1.94099	2.12364	--
3.54994	1.38889	1.94099	2.12364	--
3.5555	1.38889	1.94099	2.13371	--
3.56106	1.38889	1.94099	2.12364	--
3.56661	1.38889	1.94099	2.12364	--
3.57217	1.38889	1.94099	2.12364	--
3.57772	1.38889	1.94099	2.12364	--
3.58328	1.38889	1.94099	2.13716	--
3.58883	1.38889	1.94099	2.13716	--
3.59439	1.38889	1.94099	2.13716	--
3.59994	1.38889	1.94099	2.13716	--
3.6055	1.38889	1.94099	2.12485	--
3.61106	1.38889	1.94099	2.13828	--
3.61661	1.38889	1.94099	2.13716	--
3.62217	1.38889	1.94099	2.13716	--
3.62772	1.38889	1.94099	2.12364	--
3.63328	1.38889	1.94099	2.12364	--
3.63883	1.38889	1.94099	2.12364	--
3.64439	1.38889	1.94099	2.12364	--
3.64994	1.38889	1.94238	2.12475	--
3.6555	1.38889	1.94099	2.12816	--
3.66106	1.38889	1.94099	2.12364	--
3.66661	1.38889	1.92988	2.12816	--
3.67217	1.38889	1.92579	2.11377	--
3.67772	1.38889	1.92579	2.11149	--
3.68328	1.38889	1.92579	2.11149	--
3.68883	1.38889	1.92579	2.11149	--
3.69439	1.3903	1.92715	2.11258	--
3.69994	1.38889	1.92579	2.11149	--
3.7055	1.38889	1.92443	2.1104	--
3.71106	1.38889	1.92579	2.11149	--
3.71661	1.38889	1.92579	2.11149	--
3.72217	1.38889	1.92579	2.11149	--
3.72772	1.38889	1.92579	2.11149	--
3.73328	1.38889	1.92579	2.11149	--
3.73883	1.3903	1.92715	2.11258	--
3.74439	1.38889	1.92579	2.11149	--
3.74994	1.38889	1.92579	2.11149	--
3.7555	1.38889	1.92443	2.1104	--
3.76106	1.38889	1.92579	2.11149	--
3.76661	1.38889	1.92579	2.11149	--
3.77217	1.38889	1.92579	2.11149	--
3.77772	1.38889	1.92579	2.11149	--
3.78328	1.38889	1.92443	2.1104	--
3.78883	1.38889	1.92443	2.1104	--
3.79439	1.38889	1.92579	2.11149	--
3.79994	1.38889	1.92443	2.1104	--
3.8055	1.38889	1.92579	2.11149	--
3.81106	1.38889	1.92579	2.11149	--
3.81661	1.38889	1.92579	2.11149	--
3.82217	1.38889	1.92579	2.11149	--
3.82772	1.38889	1.92579	2.11149	--
3.83328	1.38889	1.92579	2.11149	--
3.83883	1.38889	1.92579	2.11149	--
3.84439	1.38889	1.92579	2.11149	--
3.84994	1.38889	1.92579	2.11149	--
3.8555	1.38889	1.92579	2.11149	--
3.86106	1.38889	1.92579	2.11149	--
3.86661	1.38889	1.92579	2.11149	--
3.87217	1.38889	1.92579	2.11149	--
3.87772	1.38889	1.92579	2.11149	--
3.88328	1.38889	1.92579	2.11149	--
3.88883	1.38889	1.92579	2.11149	--
3.89439	1.38889	1.92579	2.11149	--
3.89994	1.38889	1.92579	2.11149	--
3.9055	1.38889	1.92579	2.11149	--
3.91106	1.38889	1.92715	2.11258	--
3.91661	1.38889	1.92443	2.1104	--
3.92217	1.38889	1.92579	2.11149	--
3.92772	1.38889	1.92579	2.11149	--
3.93328	1.38889	1.92579	2.11149	--
3.93883	1.38889	1.92579	2.11149	--
3.94439	1.38889	1.92443	2.1104	--
3.94994	1.38889	1.92579	2.11149	--
3.9555	1.38889	1.92579	2.11149	--
3.96106	1.38889	1.92443	2.1104	--
3.96661	1.3903	1.92715	2.11258	--
3.97217	1.38889	1.92579	2.11149	--
3.97772	1.38889	1.92579	2.11149	--
3.98328	1.38889	1.92579	2.11149	--
3.98883	1.38889	1.92579	2.10714	--
3.99439	1.38889	1.92579	2.10055	--
3.99994	1.38889	1.92579	2.11149	--
4.0055	1.38889	1.92579	2.11149	--
4.01106	1.38889	1.92579	2.11149	--
4.01661	1.38889	1.92579	2.11149	--
4.02217	1.38889	1.92579	2.11149	--
4.02772	1.38889	1.92443	2.1104	--
4.03328	1.38889	1.92579	2.11149	--
4.03883	1.38889	1.92579	2.11149	--
4.04439	1.38889	1.92579	2.11149	--
4.04994	1.38889	1.92443	2.1104	--
4.0555	1.38889	1.92715	2.11258	--
4.06106	1.3903	1.92715	2.08546	--
4.06661	1.38889	1.92579	2.08546	--
4.07217	1.38889	1.92443	2.08333	--
4.07772	1.38889	1.92579	2.08439	--
4.08328	1.38889	1.92715	2.08546	--
4.08883	1.38889	1.92579	2.09732	--
4.09439	1.38889	1.92579	2.08546	--
4.09994	1.38889	1.92579	2.08546	--
4.1055	1.38889	1.92579	2.08439	--
4.11106	1.38889	1.92579	2.11149	--
4.11661	1.38889	1.92579	2.11149	--
4.12217	1.38889	1.92579	2.11149	--
4.12772	1.38889	1.92579	2.08546	--
4.13328	1.38889	1.92443	2.08333	--
4.13883	1.38889	1.92308	2.08227	--
4.14439	1.38889	1.91083	2.07268	--
4.14994	1.38889	1.91083	2.07268	--
4.1555	1.38889	1.9067	2.06944	--
4.16106	1.38889	1.89203	2.0579	--
4.16661	1.38889	1.89334	2.05893	--
4.17217	1.38889	1.89203	2.0579	--
4.17772	1.38889	1.89203	2.0579	--
4.18328	1.38889	1.89334	2.05893	--
4.18883	1.38889	1.89334	2.05997	--
4.19439	1.3903	1.89466	2.05997	--
4.19994	1.38889	1.89203	2.0579	--
4.2055	1.38889	1.89203	2.0579	--
4.21106	1.38889	1.89334	2.05893	--
4.21661	1.38889	1.89334	2.05893	--
4.22217	1.38889	1.89203	2.0579	--
4.22772	1.38889	1.89334	2.05893	--
4.23328	1.38889	1.89334	2.05893	--
4.23883	1.38889	1.89334	2.05893	--
4.24439	1.38889	1.89203	2.0579	--
4.24994	1.38889	1.89334	2.05893	--
4.2555	1.38889	1.89203	2.0579	--
4.26106	1.38889	1.89203	2.0579	--
4.26661	1.38889	1.89203	2.0579	--
4.27217	1.38889	1.89203	2.0579	--
4.27772	1.35673	1.86324	2.03509	--
4.28328	1.35538	1.8607	2.03307	--
4.28883	1.35538	1.86197	2.03408	--
4.29439	1.35538	1.86197	2.03408	--
4.29994	1.35538	1.8607	2.03307	--
4.3055	1.3582	1.86335	2.03519	--
4.31106	1.35538	1.8607	2.03307	--
4.31661	1.35538	1.8607	2.03307	--
4.32217	1.35538	1.86197	2.03408	--
4.32772	1.35538	1.86197	2.03408	--
4.33328	1.35538	1.86197	2.03408	--
4.33883	1.35538	1.8607	2.03307	--
4.34439	1.35538	1.8607	2.03307	--
4.34994	1.35538	1.86197	2.03408	--
4.3555	1.35538	1.8607	2.03307	--
4.36106	1.35538	1.8607	2.03307	--
4.36661	1.35538	1.8607	2.03307	--
4.37217	1.35538	1.8607	2.03408	--
4.37772	1.35538	1.86197	2.03408	--
4.38328	1.35538	1.8607	2.03307	--
4.38883	1.35538	1.8607	2.03307	--
4.39439	1.35538	1.86197	2.03408	--
4.39994	1.35538	1.8607	2.03307	--
4.4055	1.35538	1.86197	2.03408	--
4.41106	1.35538	1.85943	2.03206	--
4.41661	1.35538	1.8607	2.03408	--
4.42217	1.35538	1.86197	2.03408	--
4.42772	1.35538	1.8607	2.03307	--
4.43328	1.35538	1.86197	2.03408	--
4.43883	1.35538	1.86197	2.03408	--
4.44439	1.35538	1.86197	2.03408	--
4.44994	1.35538	1.86197	2.03408	--
4.4555	1.35538	1.86197	2.03408	--
4.46106	1.35538	1.86197	2.03408	--
4.46661	1.35538	1.8607	2.03307	--
4.47217	1.35538	1.8607	2.03307	--
4.47772	1.35538	1.86197	2.03408	--
4.48328	1.35538	1.86197	2.03408	--
4.48883	1.35538	1.86197	2.03408	--
4.49439	1.35538	1.8607	2.03307	--
4.49994	1.35538	1.8607	2.03307	--
4.5055	1.35538	1.8607	2.03307	--
4.51106	1.35538	1.8607	2.03307	--
4.51661	1.35538	1.86197	2.03408	--
4.52217	1.35538	1.8607	2.03307	--
4.52772	1.35538	1.86197	2.03509	--
4.53328	1.35538	1.8607	2.03307	--
4.53883	1.35538	1.86197	2.03408	--
4.54439	1.35538	1.8607	2.03307	--
4.54994	1.35538	1.86197	2.03408	--
4.5555	1.35538	1.8607	2.03307	--
4.56106	1.35538	1.86197	2.03509	--
4.56661	1.35538	1.8607	2.02493	--
4.57217	1.35538	1.8607	2.03307	--
4.57772	1.35538	1.86197	2.03197	--
4.58328	1.35538	1.8607	2.02084	--
4.58883	1.35538	1.86197	2.03408	--
4.59439	1.35538	1.8607	2.03307	--
4.59994	1.35538	1.86197	2.03408	--
4.6055	1.35538	1.8607	2.03307	--
4.61106	1.35538	1.86197	2.03408	--
4.61661	1.35538	1.8607	2.03307	--
4.62217	1.35538	1.86197	2.03408	--
4.62772	1.35538	1.86197	2.03408	--
4.63328	1.35538	1.86197	2.03408	--
4.63883	1.35538	1.86197	2.03408	--
4.64439	1.35538	1.86197	2.02393	--
4.64994	1.35538	1.86197	2.02184	--
4.6555	1.35538	1.86197	2.02184	--
4.66106	1.35538	1.8607	2.02084	--
4.66661	1.35538	1.86197	2.02184	--
4.67217	1.35538	1.8607	2.02084	--
4.67772	1.35538	1.86197	2.02184	--
4.68328	1.35538	1.86197	2.03408	--
4.68883	1.35538	1.86197	2.03408	--
4.69439	1.35538	1.86197	2.03408	--
4.69994	1.35538	1.86197	2.02393	--
4.7055	1.35538	1.86197	2.03408	--
4.71106	1.35538	1.8607	2.03307	--
4.71661	1.35538	1.8607	2.02084	--
4.72217	1.35538	1.8607	2.02084	--
4.72772	1.35538	1.86197	2.02794	--
4.73328	1.35538	1.8607	2.02184	--
4.73883	1.35538	1.86197	2.02184	--
4.74439	1.35538	1.84547	2.00884	--
4.74994	1.35538	1.84547	2.00884	--
4.7555	1.35538	1.84547	2.00884	--
4.76106	1.35538	1.84672	2.00983	--
4.76661	1.35538	1.84547	2.00884	--
4.77217	1.35538	1.85943	2.01984	--
4.77772	1.35538	1.8607	2.03307	--
4.78328	1.35538	1.8607	2.03307	--
4.78883	1.35538	1.8607	2.02084	--
4.79439	1.35538	1.86197	2.02184	--
4.79994	1.35538	1.86197	2.03408	--
4.8055	1.35538	1.8607	2.02084	--
4.81106	1.35538	1.8569	2.01785	--
4.81661	1.35538	1.85563	2.01685	--
4.82217	1.35538	1.85311	2.01487	--
4.82772	1.35538	1.84547	2.00884	--
4.83328	1.35538	1.85311	2.01487	--
4.83883	1.35538	1.84547	2.00884	--
4.84439	1.35538	1.84547	2.00884	--
4.84994	1.35538	1.84547	2.00884	--
4.8555	1.35538	1.84672	2.00983	--
4.86106	1.35538	1.84547	2.00884	--
4.86661	1.35538	1.84547	2.00884	--
4.87217	1.35538	1.84547	2.00884	--
4.87772	1.35538	1.84547	2.00884	--
4.88328	1.35538	1.84547	2.00884	--
4.88883	1.35538	1.84547	2.00884	--
4.89439	1.35538	1.84547	2.00884	--
4.89994	1.35538	1.84547	2.00884	--
4.9055	1.35538	1.84547	2.00884	--
4.91106	1.35538	1.84547	2.00884	--
4.91661	1.35538	1.84547	2.00884	--
4.92217	1.35538	1.84547	2.00884	--
4.92772	1.35538	1.84547	2.00983	--
4.93328	1.35538	1.84547	2.00884	--
4.93883	1.35538	1.84547	2.00884	--
4.94439	1.35538	1.84547	2.00884	--
4.94994	1.35538	1.84547	2.00884	--
4.9555	1.35538	1.84547	2.00884	--
4.96106	1.35538	1.84672	2.00983	--
4.96661	1.35538	1.84547	2.00884	--
4.97217	1.35538	1.84547	2.00884	--
4.97772	1.35538	1.84672	2.00983	--
4.98328	1.35538	1.84672	2.00983	--
4.98883	1.35538	1.84547	2.00884	--
4.99439	1.35538	1.84547	2.00884	--
4.99994	1.35538	1.84672	2.00983	--
5.0055	1.35538	1.84547	2.00884	--
5.01106	1.35538	1.84547	2.00884	--
5.01661	1.35404	1.84422	2.00785	--
5.02217	1.35538	1.84547	2.00884	--
5.02772	1.35538	1.84547	2.00884	--
5.03328	1.35538	1.84547	2.00884	--
5.03883	1.35538	1.84547	2.00884	--
5.04439	1.35538	1.8607	2.02084	--
5.04994	1.35538	1.86197	2.02184	--
5.0555	1.35538	1.86197	2.02184	--
5.06106	1.35538	1.8607	2.00285	--
5.06661	1.35538	1.85437	2.01586	--
5.07217	1.35538	1.84547	2.00884	--
5.07772	1.35538	1.84547	2.00884	--
5.08328	1.35538	1.85048	2.01279	--
5.08883	1.35538	1.84672	2.00983	--
5.09439	1.35538	1.84547	2.00884	--
5.09994	1.35538	1.84547	2.00884	--
5.1055	1.35538	1.84547	2.00884	--
5.11106	1.35538	1.84547	2.00884	--
5.11661	1.35538	1.84547	2.00884	--
5.12217	1.35538	1.84672	2.00983	--
5.12772	1.35538	1.84547	2.00884	--
5.13328	1.34602	1.83677	2.00196	--
5.13883	1.35538	1.84672	2.00983	--
5.14439	1.35538	1.84547	2.00884	--
5.14994	1.35538	1.84547	2.00884	--
5.1555	1.35538	1.84547	2.00884	--
5.16106	1.35538	1.84672	2.00983	--
5.16661	1.35538	1.84547	2.00884	--
5.17217	1.35538	1.84547	2.00884	--
5.17772	1.35538	1.84547	1.99893	--
5.18328	1.35538	1.84547	1.99106	--
5.18883	1.35538	1.84672	2.00983	--
5.19439	1.35538	1.84672	2.00983	--
5.19994	1.35538	1.84547	1.98526	--
5.2055	1.35538	1.84547	1.98526	--
5.21106	1.35538	1.84547	1.99698	--
5.21661	1.35269	1.84298	1.98334	--
5.22217	1.35538	1.84547	2.00687	--
5.22772	1.35538	1.84547	2.00884	--
5.23328	1.35404	1.84422	2.00785	--
5.23883	1.35538	1.84547	2.00884	--
5.24439	1.35538	1.84547	2.00884	--
5.24994	1.3406	1.83173	1.99796	--
5.2555	1.34735	1.83925	2.00392	--
5.26106	1.33929	1.8305	1.99698	--
5.26661	1.33929	1.83173	1.99796	--
5.27217	1.33929	1.83173	1.99796	--
5.27772	1.35538	1.84547	2.00884	--
5.28328	1.35538	1.84672	2.00588	--
5.28883	1.35538	1.84547	2.00196	--
5.29439	1.33929	1.8305	1.99698	--
5.29994	1.35538	1.84547	2.00687	--
5.3055	1.34457	1.83542	1.9775	--
5.31106	1.35269	1.84298	1.98623	--
5.31661	1.33929	1.8305	1.99698	--
5.32217	1.33929	1.8305	1.99698	--
5.32772	1.33929	1.8305	1.97368	--
5.33328	1.35404	1.84547	1.98623	--
5.33883	1.33929	1.8305	1.97368	--
5.34439	1.33929	1.8305	1.99698	--
5.34994	1.33929	1.8305	1.97368	--
5.3555	1.33929	1.8305	1.97368	--
5.36106	1.33929	1.8305	1.98623	--
5.36661	1.33929	1.83173	1.99796	--
5.37217	1.33929	1.8305	1.99698	--
5.37772	1.35269	1.84422	2.00785	--
5.38328	1.33929	1.8305	1.99115	--
5.38883	1.33929	1.83173	1.97464	--
5.39439	1.33929	1.8305	1.99698	--
5.39994	1.33929	1.8305	1.97559	--
5.4055	1.33929	1.8305	1.97368	--
5.41106	1.35135	1.84173	1.98238	--
5.41661	1.34192	1.83173	1.97464	--
5.42217	1.33929	1.8305	1.97368	--
5.42772	1.33929	1.82304	1.9679	--
5.43328	1.33929	1.81818	1.96412	--
5.43883	1.33929	1.82304	1.9679	--
5.44439	1.33929	1.8305	1.97368	--
5.44994	1.33929	1.81576	1.96224	--
5.4555	1.33929	1.81576	1.96224	--
5.46106	1.33929	1.81576	1.96224	--
5.46661	1.33929	1.81576	1.96224	--
5.47217	1.33929	1.81576	1.96988	--
5.47772	1.33929	1.81576	1.98526	--
5.48328	1.33929	1.81576	1.96224	--
5.48883	1.33929	1.81576	1.96318	--
5.49439	1.33929	1.81576	1.96224	--
5.49994	1.33929	1.81576	1.96224	--
5.5055	1.33929	1.81576	1.96224	--
5.51106	1.33929	1.81576	1.96224	--
5.51661	1.33929	1.81576	1.96224	--
5.52217	1.33929	1.81576	1.96224	--
5.52772	1.33929	1.81576	1.96224	--
5.53328	1.33929	1.81576	1.96224	--
5.53883	1.33929	1.81576	1.96224	--
5.54439	1.33929	1.81576	1.96224	--
5.54994	1.33929	1.81576	1.96224	--
5.5555	1.33929	1.81576	1.96224	--
5.56106	1.33929	1.81576	1.96224	--
5.56661	1.33929	1.81576	1.96224	--
5.57217	1.33929	1.81576	1.96224	--
5.57772	1.33929	1.81576	1.96224	--
5.58328	1.33929	1.81576	1.96224	--
5.58883	1.33929	1.81576	1.96224	--
5.59439	1.33929	1.81576	1.96224	--
5.59994	1.33929	1.81576	1.96224	--
5.6055	1.33929	1.81576	1.96224	--
5.61106	1.33929	1.81576	1.96224	--
5.61661	1.33929	1.81576	1.96224	--
5.62217	1.33929	1.81576	1.96224	--
5.62772	1.33929	1.81576	1.96224	--
5.63328	1.33929	1.81576	1.96224	--
5.63883	1.33929	1.81576	1.96224	--
5.64439	1.33929	1.81576	1.96224	--
5.64994	1.33929	1.81576	1.96224	--
5.6555	1.33929	1.81576	1.96224	--
5.66106	1.33929	1.81576	1.96224	--
5.66661	1.33929	1.81576	1.96224	--
5.67217	1.33929	1.81576	1.96224	--
5.67772	1.33929	1.81576	1.96224	--
5.68328	1.33929	1.81576	1.96224	--
5.68883	1.33929	1.81576	1.96224	--
5.69439	1.33929	1.81576	1.96224	--
5.69994	1.33929	1.81576	1.96224	--
5.7055	1.33929	1.81576	1.96224	--
5.71106	1.33929	1.81576	1.96224	--
5.71661	1.33929	1.81576	1.96224	--
5.72217	1.33929	1.81576	1.96224	--
5.72772	1.33929	1.81576	1.96224	--
5.73328	1.33929	1.81576	1.96224	--
5.73883	1.33929	1.81576	1.96224	--
5.74439	1.33929	1.81576	1.96224	--
5.74994	1.33929	1.81576	1.96224	--
5.7555	1.33929	1.81576	1.96224	--
5.76106	1.33929	1.81576	1.96224	--
5.76661	1.33929	1.81576	1.96224	--
5.77217	1.33929	1.81576	1.96224	--
5.77772	1.33929	1.81576	1.96224	--
5.78328	1.33929	1.81576	1.96224	--
5.78883	1.33929	1.81576	1.96224	--
5.79439	1.33929	1.81576	1.96224	--
5.79994	1.33929	1.81576	1.96224	--
5.8055	1.33929	1.81576	1.96224	--
5.81106	1.33929	1.81576	1.96224	--
5.81661	1.33929	1.81576	1.96224	--
5.82217	1.33929	1.81576	1.96224	--
5.82772	1.33929	1.81576	1.96224	--
5.83328	1.33929	1.81576	1.96224	--
5.83883	1.33929	1.81576	1.96224	--
5.84439	1.33929	1.81576	1.96224	--
5.84994	1.33929	1.81576	1.96224	--
5.8555	1.33929	1.81576	1.96224	--
5.86106	1.33797	1.81455	1.9613	--
5.86661	1.33132	1.80843	1.95652	--
5.87217	1.33535	1.81214	1.95942	--
5.87772	1.33797	1.81455	1.9613	--
5.88328	1.32485	1.80245	1.95185	--
5.88883	1.33535	1.81214	1.95942	--
5.89439	1.33929	1.81576	1.96224	--
5.89994	1.33929	1.81576	1.96224	--
5.9055	1.33666	1.81335	1.96036	--
5.91106	1.33929	1.81576	1.96224	--
5.91661	1.32089	1.79878	1.94898	--
5.92217	1.31961	1.79759	1.94805	--
5.92772	1.32614	1.80364	1.95279	--
5.93328	1.32485	1.80245	1.94058	--
5.93883	1.32357	1.80126	1.93966	--
5.94439	1.33262	1.80963	1.95746	--
5.94994	1.33797	1.81455	1.9613	--
5.9555	1.33929	1.81576	1.96224	--
5.96106	1.33929	1.81576	1.96224	--
5.96661	1.33929	1.81576	1.96224	--
5.97217	1.33797	1.81455	1.9613	--
5.97772	1.32614	1.80364	1.95279	--
5.98328	1.32228	1.80007	1.94999	--
5.98883	1.33929	1.81576	1.96224	--
5.99439	1.32485	1.80245	1.95185	--
5.99994	1.32485	1.80245	1.95185	--
6.0055	1.32228	1.80007	1.94999	--
6.01106	1.32485	1.80245	1.95185	--
6.01661	1.30936	1.78806	1.94058	--
6.02217	1.30936	1.78806	1.94058	--
6.02772	1.32089	1.79878	1.94898	--
6.03328	1.30936	1.78806	1.94058	--
6.03883	1.32485	1.80245	1.95185	--
6.04439	1.33666	1.81335	1.96036	--
6.04994	1.33535	1.81214	1.95848	--
6.0555	1.32614	1.80364	1.94805	--
6.06106	1.32873	1.80603	1.95465	--
6.06661	1.33797	1.79641	1.94712	--
6.07217	1.33666	1.78338	1.9369	--
6.07772	1.33929	1.81444	1.96121	--
6.08328	1.33666	1.81335	1.96036	--
6.08883	1.32089	1.79276	1.94426	--
6.09439	1.32485	1.77284	1.9286	--
6.09994	1.31833	1.76699	1.92398	--
6.1055	1.30936	1.78561	1.93865	--
6.11106	1.30936	1.78806	1.94058	--
6.11661	1.32357	1.77399	1.92951	--
6.12217	1.30936	1.78806	1.94058	--
6.12772	1.30936	1.78806	1.92943	--
6.13328	1.30936	1.77274	1.9175	--
6.13883	1.30936	1.78806	1.92943	--
6.14439	1.30936	1.78806	1.92943	--
6.14994	1.32614	1.80364	1.9415	--
6.1555	1.32485	1.77399	1.91849	--
6.16106	1.32228	1.80007	1.93874	--
6.16661	1.30936	1.78806	1.92943	--
6.17217	1.30936	1.78806	1.92943	--
6.17772	1.30936	1.78806	1.94058	--
6.18328	1.30936	1.76699	1.91302	--
6.18883	1.30936	1.78806	1.92943	--
6.19439	1.30936	1.78806	1.92943	--
6.19994	1.31579	1.76699	1.91392	--
6.2055	1.32485	1.77284	1.91759	--
6.21106	1.32089	1.76929	1.91481	--
6.21661	1.32485	1.78806	1.92943	--
6.22217	1.31579	1.76471	1.91123	--
6.22772	1.32614	1.77399	1.91849	--
6.23328	1.32873	1.7763	1.92029	--
6.23883	1.32485	1.77284	1.91759	--
6.24439	1.32873	1.80603	1.94334	--
6.24994	1.32485	1.77399	1.91849	--
6.2555	1.30936	1.75891	1.9067	--
6.26106	1.30936	1.75891	1.9067	--
6.26661	1.30936	1.75891	1.9067	--
6.27217	1.30936	1.75891	1.9067	--
6.27772	1.30936	1.75891	1.90759	--
6.28328	1.30936	1.77389	1.9184	--
6.28883	1.30936	1.75891	1.9067	--
6.29439	1.30936	1.78806	1.92943	--
6.29994	1.30936	1.77504	1.9193	--
6.3055	1.30936	1.75891	1.9067	--
6.31106	1.30936	1.75891	1.9067	--
6.31661	1.30936	1.75891	1.9067	--
6.32217	1.30936	1.78211	1.9248	--
6.32772	1.30936	1.76929	1.91481	--
6.33328	1.30936	1.75891	1.90759	--
6.33883	1.30936	1.75891	1.9067	--
6.34439	1.30936	1.75891	1.9067	--
6.34994	1.30936	1.75891	1.9067	--
6.3555	1.30936	1.75891	1.9067	--
6.36106	1.30936	1.75891	1.9067	--
6.36661	1.30936	1.75891	1.9067	--
6.37217	1.30936	1.75891	1.9067	--
6.37772	1.30936	1.75891	1.9067	--
6.38328	1.30936	1.75891	1.9067	--
6.38883	1.30936	1.75891	1.9067	--
6.39439	1.30936	1.75891	1.9067	--
6.39994	1.30936	1.78806	1.92943	--
6.4055	1.30936	1.75891	1.9067	--
6.41106	1.30936	1.75891	1.9067	--
6.41661	1.30936	1.75891	1.9067	--
6.42217	1.30936	1.75891	1.9067	--
6.42772	1.30936	1.75891	1.9067	--
6.43328	1.30936	1.75891	1.9067	--
6.43883	1.30936	1.75891	1.9067	--
6.44439	1.30936	1.75891	1.9067	--
6.44994	1.30936	1.75891	1.9067	--
6.4555	1.30936	1.75891	1.9067	--
6.46106	1.30936	1.75891	1.9067	--
6.46661	1.30936	1.75891	1.91759	--
6.47217	1.30936	1.75891	1.9067	--
6.47772	1.30936	1.75891	1.9067	--
6.48328	1.30936	1.75891	1.9067	--
6.48883	1.30936	1.75891	1.9067	--
6.49439	1.30936	1.75891	1.9067	--
6.49994	1.30936	1.75891	1.9067	--
6.5055	1.30936	1.75891	1.9067	--
6.51106	1.30936	1.75891	1.9067	--
6.51661	1.30936	1.75891	1.9067	--
6.52217	1.30936	1.75891	1.9067	--
6.52772	1.3081	1.75778	1.90581	--
6.53328	1.30936	1.75891	1.9067	--
6.53883	1.30936	1.75891	1.9067	--
6.54439	1.30936	1.76005	1.90759	--
6.54994	1.30936	1.75891	1.9067	--
6.5555	1.30936	1.75891	1.9067	--
6.56106	1.30936	1.75891	1.90759	--
6.56661	1.30936	1.75891	1.9067	--
6.57217	1.30936	1.75891	1.9067	--
6.57772	1.30936	1.75891	1.9067	--
6.58328	1.30936	1.75891	1.9067	--
6.58883	1.30936	1.75891	1.9067	--
6.59439	1.30936	1.75891	1.9067	--
6.59994	1.30936	1.75891	1.9067	--
6.6055	1.30936	1.75891	1.9067	--
6.61106	1.30936	1.75891	1.9067	--
6.61661	1.30936	1.75891	1.90759	--
6.62217	1.30936	1.75891	1.9067	--
6.62772	1.30936	1.75891	1.9067	--
6.63328	1.3081	1.75778	1.90581	--
6.63883	1.30936	1.75891	1.9067	--
6.64439	1.30936	1.75891	1.9067	--
6.64994	1.30936	1.75891	1.9067	--
6.6555	1.30936	1.75891	1.9067	--
6.66106	1.30936	1.75891	1.9067	--
6.66661	1.30936	1.75891	1.9067	--
6.67217	1.30936	1.75891	1.9067	--
6.67772	1.30936	1.75891	1.9067	--
6.68328	1.30936	1.75891	1.9067	--
6.68883	1.30936	1.75891	1.9067	--
6.69439	1.30936	1.75891	1.9067	--
6.69994	1.30936	1.75891	1.9067	--
6.7055	1.30936	1.75891	1.9067	--
6.71106	1.30936	1.75891	1.9067	--
6.71661	1.3081	1.75778	1.90581	--
6.72217	1.30936	1.75891	1.9067	--
6.72772	1.30936	1.75891	1.9005	--
6.73328	1.30936	1.75891	1.9067	--
6.73883	1.30936	1.75891	1.9067	--
6.74439	1.30936	1.75891	1.9067	--
6.74994	1.30936	1.75891	1.90492	--
6.7555	1.30936	1.76005	1.90759	--
6.76106	1.30936	1.75891	1.9067	--
6.76661	1.30936	1.75891	1.9067	--
6.77217	1.30936	1.75891	1.9005	--
6.77772	1.30936	1.75891	1.9067	--
6.78328	1.30936	1.75891	1.89689	--
6.78883	1.30936	1.75891	1.9067	--
6.79439	1.3081	1.75778	1.90581	--
6.79994	1.30936	1.75891	1.9067	--
6.8055	1.30936	1.75891	1.89601	--
6.81106	1.30936	1.75891	1.89689	--
6.81661	1.30936	1.76005	1.89777	--
6.82217	1.29556	1.74642	1.88719	--
6.82772	1.29433	1.7453	1.88632	--
6.83328	1.29433	1.7453	1.89514	--
6.83883	1.30435	1.75439	1.9005	--
6.84439	1.29433	1.7453	1.89601	--
6.84994	1.29433	1.7453	1.88632	--
6.8555	1.29433	1.7453	1.88632	--
6.86106	1.30186	1.75213	1.90138	--
6.86661	1.29433	1.7453	1.89601	--
6.87217	1.29433	1.7453	1.89601	--
6.87772	1.29433	1.7453	1.88632	--
6.88328	1.3056	1.75552	1.89426	--
6.88883	1.30936	1.75891	1.9067	--
6.89439	1.30936	1.76005	1.89777	--
6.89994	1.29433	1.7453	1.88632	--
6.9055	1.30936	1.75891	1.89689	--
6.91106	1.30936	1.75891	1.89689	--
6.91661	1.30936	1.75891	1.89689	--
6.92217	1.30936	1.75891	1.89689	--
6.92772	1.3031	1.75326	1.89251	--
6.93328	1.30936	1.75891	1.89689	--
6.93883	1.29433	1.7453	1.88632	--
6.94439	1.29433	1.7453	1.88632	--
6.94994	1.29433	1.7453	1.88632	--
6.9555	1.29433	1.7453	1.88632	--
6.96106	1.29433	1.7453	1.88632	--
6.96661	1.29433	1.74642	1.88719	--
6.97217	1.29433	1.7453	1.88632	--
6.97772	1.29433	1.7453	1.88632	--
6.98328	1.29433	1.7453	1.88632	--
6.98883	1.29433	1.7453	1.88632	--
6.99439	1.29433	1.7453	1.88632	--
6.99994	1.29433	1.7453	1.88632	--
7.0055	1.29433	1.74642	1.88719	--
7.01106	1.29433	1.7453	1.88632	--
7.01661	1.29433	1.7453	1.88632	--
7.02217	1.29433	1.7453	1.88632	--
7.02772	1.29433	1.7453	1.88632	--
7.03328	1.29433	1.7453	1.88632	--
7.03883	1.29433	1.7453	1.88632	--
7.04439	1.29433	1.7453	1.88632	--
7.04994	1.29433	1.74642	1.88719	--
7.0555	1.29433	1.7453	1.88632	--
7.06106	1.29433	1.7453	1.88632	--
7.06661	1.29433	1.7453	1.88632	--
7.07217	1.29433	1.7453	1.88632	--
7.07772	1.29433	1.7453	1.88632	--
7.08328	1.29433	1.7453	1.88632	--
7.08883	1.29433	1.7453	1.88632	--
7.09439	1.29433	1.7453	1.88545	--
7.09994	1.29433	1.7453	1.88632	--
7.1055	1.29433	1.7453	1.88632	--
7.11106	1.29433	1.7453	1.88632	--
7.11661	1.29433	1.7453	1.88632	--
7.12217	1.29433	1.7453	1.88632	--
7.12772	1.29433	1.7453	1.88632	--
7.13328	1.29433	1.7453	1.88632	--
7.13883	1.29433	1.7453	1.88632	--
7.14439	1.29433	1.7453	1.88632	--
7.14994	1.29433	1.7453	1.88632	--
7.1555	1.29433	1.7453	1.88632	--
7.16106	1.29433	1.7453	1.88632	--
7.16661	1.29433	1.7453	1.88632	--
7.17217	1.29433	1.7453	1.88632	--
7.17772	1.29433	1.7453	1.88632	--
7.18328	1.29433	1.7453	1.88632	--
7.18883	1.29433	1.7453	1.88632	--
7.19439	1.29433	1.7453	1.88632	--
7.19994	1.29433	1.7453	1.88632	--
7.2055	1.29433	1.7453	1.88632	--
7.21106	1.29433	1.7453	1.88632	--
7.21661	1.29433	1.7453	1.88632	--
7.22217	1.29433	1.7453	1.88632	--
7.22772	1.29433	1.7453	1.88632	--
7.23328	1.29433	1.7453	1.88632	--
7.23883	1.29433	1.7453	1.88632	--
7.24439	1.29433	1.7453	1.88632	--
7.24994	1.29433	1.7453	1.88632	--
7.2555	1.29433	1.7453	1.88632	--
7.26106	1.29433	1.7453	1.88632	--
7.26661	1.29433	1.7453	1.88632	--
7.27217	1.29433	1.7453	1.88632	--
7.27772	1.29433	1.7453	1.88632	--
7.28328	1.29433	1.7453	1.88632	--
7.28883	1.29433	1.7453	1.88632	--
7.29439	1.29433	1.7318	1.87578	--
7.29994	1.29433	1.7318	1.87578	--
7.3055	1.29433	1.74419	1.88545	--
7.31106	1.29433	1.7453	1.88632	--
7.31661	1.29433	1.7453	1.88632	--
7.32217	1.29433	1.7453	1.88632	--
7.32772	1.29433	1.7453	1.88632	--
7.33328	1.29433	1.7453	1.88632	--
7.33883	1.29433	1.7453	1.88632	--
7.34439	1.29433	1.7453	1.88632	--
7.34994	1.29433	1.7453	1.88632	--
7.3555	1.29433	1.74186	1.88363	--
7.36106	1.29433	1.7453	1.88632	--
7.36661	1.29433	1.73742	1.88017	--
7.37217	1.29433	1.733	1.87672	--
7.37772	1.29433	1.7453	1.88632	--
7.38328	1.29433	1.7453	1.88632	--
7.38883	1.29433	1.7318	1.87578	--
7.39439	1.28085	1.733	1.87672	--
7.39994	1.29433	1.7453	1.88632	--
7.4055	1.29433	1.7453	1.88545	--
7.41106	1.29433	1.7341	1.87758	--
7.41661	1.29433	1.7318	1.87578	--
7.42217	1.29433	1.7318	1.87578	--
7.42772	1.29433	1.7318	1.87578	--
7.43328	1.29433	1.7318	1.87578	--
7.43883	1.29433	1.7318	1.87578	--
7.44439	1.29433	1.7318	1.87578	--
7.44994	1.29433	1.7318	1.87578	--
7.4555	1.29433	1.7318	1.87578	--
7.46106	1.29433	1.74186	1.88363	--
7.46661	1.29433	1.7453	1.88632	--
7.47217	1.29433	1.7318	1.87578	--
7.47772	1.29433	1.7318	1.87578	--
7.48328	1.29433	1.7453	1.88632	--
7.48883	1.29433	1.7453	1.88632	--
7.49439	1.29433	1.7453	1.88632	--
7.49994	1.29433	1.74186	1.88363	--
7.5055	1.29433	1.7318	1.87578	--
7.51106	1.29433	1.7318	1.87578	--
7.51661	1.29433	1.7318	1.87578	--
7.52217	1.29433	1.7318	1.87578	--
7.52772	1.27965	1.71861	1.86544	--
7.53328	1.28822	1.72632	1.87149	--
7.53883	1.27965	1.71861	1.86544	--
7.54439	1.27965	1.71861	1.86544	--
7.54994	1.27965	1.71861	1.86544	--
7.5555	1.29066	1.72851	1.8732	--
7.56106	1.29433	1.7318	1.87578	--
7.56661	1.29433	1.733	1.87672	--
7.57217	1.29433	1.7318	1.87578	--
7.57772	1.28944	1.72741	1.87235	--
7.58328	1.29433	1.7318	1.87578	--
7.58883	1.28085	1.71969	1.85178	--
7.59439	1.29433	1.7318	1.85513	--
7.59994	1.29433	1.7318	1.86459	--
7.6055	1.29433	1.7318	1.85513	--
7.61106	1.29433	1.7318	1.86459	--
7.61661	1.29433	1.7318	1.85513	--
7.62217	1.27965	1.71861	1.84502	--
7.62772	1.27965	1.71861	1.84502	--
7.63328	1.27965	1.71861	1.84502	--
7.63883	1.27965	1.71861	1.84502	--
7.64439	1.27965	1.71861	1.86204	--
7.64994	1.27965	1.71861	1.86544	--
7.6555	1.27965	1.71861	1.86544	--
7.66106	1.27965	1.71861	1.86544	--
7.66661	1.29188	1.72961	1.87406	--
7.67217	1.27965	1.71861	1.86544	--
7.67772	1.29433	1.7318	1.87578	--
7.68328	1.27965	1.71861	1.86544	--
7.68883	1.29066	1.72851	1.86893	--
7.69439	1.27965	1.71861	1.86544	--
7.69994	1.28326	1.72186	1.85774	--
7.7055	1.29433	1.7318	1.85513	--
7.71106	1.29433	1.7318	1.87578	--
7.71661	1.28822	1.72632	1.87149	--
7.72217	1.28085	1.71969	1.85943	--
7.72772	1.27965	1.71861	1.86459	--
7.73328	1.27965	1.71861	1.84502	--
7.73883	1.27965	1.71861	1.86544	--
7.74439	1.28085	1.71969	1.84585	--
7.74994	1.28326	1.72186	1.84752	--
7.7555	1.29433	1.7318	1.85513	--
7.76106	1.27965	1.71861	1.84502	--
7.76661	1.28326	1.72186	1.84752	--
7.77217	1.29066	1.72851	1.85261	--
7.77772	1.27965	1.71861	1.85178	--
7.78328	1.27965	1.71861	1.84502	--
7.78883	1.27965	1.71861	1.84502	--
7.79439	1.29433	1.7318	1.85513	--
7.79994	1.27965	1.71861	1.85437	--
7.8055	1.27965	1.71861	1.84502	--
7.81106	1.27965	1.71861	1.84502	--
7.81661	1.27965	1.71861	1.84502	--
7.82217	1.27965	1.71861	1.84843	--
7.82772	1.27965	1.71861	1.86289	--
7.83328	1.27965	1.71861	1.84676	--
7.83883	1.27965	1.71861	1.84502	--
7.84439	1.27965	1.71861	1.84502	--
7.84994	1.27965	1.71861	1.84502	--
7.8555	1.27965	1.71861	1.84502	--
7.86106	1.27965	1.71861	1.84502	--
7.86661	1.27965	1.71861	1.84502	--
7.87217	1.27965	1.71861	1.84502	--
7.87772	1.27965	1.71861	1.84502	--
7.88328	1.27965	1.71861	1.84502	--
7.88883	1.27965	1.71861	1.84502	--
7.89439	1.27965	1.71861	1.84502	--
7.89994	1.27965	1.71861	1.84502	--
7.9055	1.27965	1.71861	1.84502	--
7.91106	1.27965	1.71861	1.84502	--
7.91661	1.27965	1.71861	1.84502	--
7.92217	1.27965	1.71861	1.84502	--
7.92772	1.27965	1.71861	1.84502	--
7.93328	1.27965	1.71861	1.84502	--
7.93883	1.27965	1.71861	1.84502	--
7.94439	1.27965	1.71861	1.84502	--
7.94994	1.27965	1.71861	1.84502	--
7.9555	1.27965	1.71861	1.84502	--
7.96106	1.27965	1.71861	1.84502	--
7.96661	1.27965	1.71861	1.84502	--
7.97217	1.27965	1.71861	1.84502	--
7.97772	1.27965	1.71861	1.84502	--
7.98328	1.27965	1.71861	1.84502	--
7.98883	1.27965	1.71861	1.84502	--
7.99439	1.27965	1.71861	1.84502	--
7.99994	1.27965	1.71861	1.84502	--
8.0055	1.27965	1.71861	1.84502	--
8.01106	1.27965	1.71861	1.84502	--
8.01661	1.27965	1.71861	1.84502	--
8.02217	1.27965	1.71861	1.84502	--
8.02772	1.27965	1.71861	1.84502	--
8.03328	1.27965	1.71861	1.84502	--
8.03883	1.27965	1.71861	1.84502	--
8.04439	1.27965	1.71861	1.84502	--
8.04994	1.27965	1.71861	1.84502	--
8.0555	1.27965	1.71861	1.84502	--
8.06106	1.27965	1.71861	1.84502	--
8.06661	1.27965	1.71861	1.84502	--
8.07217	1.27965	1.71861	1.84502	--
8.07772	1.27965	1.71861	1.84502	--
8.08328	1.27965	1.71861	1.84502	--
8.08883	1.27965	1.71861	1.84502	--
8.09439	1.27965	1.71861	1.84502	--
8.09994	1.27965	1.71861	1.84502	--
8.1055	1.27965	1.71861	1.84502	--
8.11106	1.27965	1.71861	1.84502	--
8.11661	1.27965	1.71861	1.84502	--
8.12217	1.27965	1.71861	1.84502	--
8.12772	1.27965	1.71861	1.84502	--
8.13328	1.27965	1.71861	1.84502	--
8.13883	1.27965	1.71861	1.84502	--
8.14439	1.27965	1.71861	1.84502	--
8.14994	1.27965	1.71861	1.84502	--
8.1555	1.27965	1.71861	1.84502	--
8.16106	1.27965	1.71861	1.84502	--
8.16661	1.27965	1.71861	1.84502	--
8.17217	1.27965	1.71861	1.84502	--
8.17772	1.27965	1.71861	1.84502	--
8.18328	1.27965	1.71861	1.84502	--
8.18883	1.27965	1.71106	1.83921	--
8.19439	1.27965	1.71861	1.84502	--
8.19994	1.27965	1.71861	1.84502	--
8.2055	1.27594	1.71527	1.84245	--
8.21106	1.27594	1.71527	1.84245	--
8.21661	1.27965	1.71861	1.84502	--
8.22217	1.27965	1.71861	1.84502	--
8.22772	1.27965	1.71861	1.83584	--
8.23328	1.27965	1.70242	1.83255	--
8.23883	1.28085	1.71321	1.84087	--
8.24439	1.27965	1.70136	1.83173	--
8.24994	1.27965	1.71861	1.84502	--
8.2555	1.27	1.70989	1.83831	--
8.26106	1.27475	1.71204	1.83996	--
8.26661	1.26518	1.70445	1.83411	--
8.27217	1.2523	1.69272	1.82504	--
8.27772	1.2523	1.69377	1.82585	--
8.28328	1.2523	1.69272	1.82504	--
8.28883	1.2523	1.69377	1.81605	--
8.29439	1.2523	1.69377	1.82585	--
8.29994	1.2523	1.69377	1.82585	--
8.3055	1.2523	1.66871	1.80636	--
8.31106	1.2523	1.66871	1.80636	--
8.31661	1.2523	1.66871	1.80636	--
8.32217	1.2523	1.66871	1.79677	--
8.32772	1.2523	1.66871	1.80636	--
8.33328	1.2523	1.66871	1.79677	--
8.33883	1.2523	1.66871	1.79677	--
8.34439	1.2523	1.66871	1.79677	--
8.34994	1.2523	1.66871	1.80476	--
8.3555	1.2523	1.66871	1.79756	--
8.36106	1.26284	1.67804	1.81043	--
8.36661	1.25345	1.66973	1.80716	--
8.37217	1.2523	1.66871	1.80636	--
8.37772	1.2523	1.66871	1.80636	--
8.38328	1.2523	1.66871	1.80636	--
8.38883	1.2523	1.66871	1.79677	--
8.39439	1.2523	1.66871	1.80636	--
8.39994	1.2523	1.66871	1.80636	--
8.4055	1.2523	1.66871	1.80636	--
8.41106	1.2523	1.66871	1.80636	--
8.41661	1.25345	1.66973	1.80317	--
8.42217	1.25115	1.66769	1.80556	--
8.42772	1.2523	1.66871	1.79677	--
8.43328	1.2523	1.66871	1.79835	--
8.43883	1.2523	1.66871	1.79677	--
8.44439	1.2523	1.66871	1.79835	--
8.44994	1.2523	1.66871	1.79677	--
8.4555	1.2523	1.66871	1.79677	--
8.46106	1.2523	1.66871	1.79835	--
8.46661	1.2523	1.66871	1.80636	--
8.47217	1.2523	1.66871	1.8	--
8.47772	1.2523	1.66871	1.80636	--
8.48328	1.2523	1.66871	1.80636	--
8.48883	1.2523	1.66871	1.80636	--
8.49439	1.2523	1.66871	1.79677	--
8.49994	1.2523	1.66871	1.79677	--
8.5055	1.25345	1.66871	1.80238	--
8.51106	1.2523	1.66871	1.80636	--
8.51661	1.2523	1.66871	1.80636	--
8.52217	1.2523	1.66871	1.80636	--
8.52772	1.2523	1.66871	1.80636	--
8.53328	1.2523	1.66871	1.80636	--
8.53883	1.25345	1.66973	1.80716	--
8.54439	1.2523	1.66871	1.80636	--
8.54994	1.2523	1.66871	1.80556	--
8.5555	1.25115	1.66769	1.80556	--
8.56106	1.2523	1.66871	1.80636	--
8.56661	1.2523	1.66871	1.80636	--
8.57217	1.25115	1.66769	1.80556	--
8.57772	1.2523	1.66871	1.80636	--
8.58328	1.2523	1.66871	1.80636	--
8.58883	1.2523	1.66871	1.79677	--
8.59439	1.2523	1.66871	1.79677	--
8.59994	1.2523	1.66871	1.79677	--
8.6055	1.2523	1.66871	1.79677	--
8.61106	1.2523	1.66871	1.80636	--
8.61661	1.2523	1.66871	1.79677	--
8.62217	1.2523	1.66871	1.79677	--
8.62772	1.2523	1.66871	1.79677	--
8.63328	1.2523	1.66871	1.79677	--
8.63883	1.2523	1.66871	1.79677	--
8.64439	1.25115	1.66769	1.79598	--
8.64994	1.2523	1.66871	1.80079	--
8.6555	1.2523	1.66871	1.80636	--
8.66106	1.2523	1.66871	1.79677	--
8.66661	1.23742	1.65545	1.78649	--
8.67217	1.2523	1.66871	1.79677	--
8.67772	1.2523	1.66871	1.80476	--
8.68328	1.23854	1.65645	1.78727	--
8.68883	1.23854	1.65645	1.78727	--
8.69439	1.23742	1.65545	1.78649	--
8.69994	1.23854	1.65645	1.78727	--
8.7055	1.23854	1.65645	1.78727	--
8.71106	1.25	1.66667	1.79677	--
8.71661	1.23742	1.65545	1.78649	--
8.72217	1.23854	1.65645	1.78727	--
8.72772	1.23854	1.65645	1.78727	--
8.73328	1.23742	1.65545	1.78649	--
8.73883	1.23854	1.65645	1.78727	--
8.74439	1.23854	1.65645	1.78727	--
8.74994	1.2408	1.65847	1.78884	--
8.7555	1.2523	1.66871	1.79677	--
8.76106	1.25115	1.66769	1.79598	--
8.76661	1.23854	1.65645	1.78727	--
8.77217	1.23742	1.65545	1.78649	--
8.77772	1.23854	1.65645	1.78727	--
8.78328	1.23854	1.65645	1.78727	--
8.78883	1.23854	1.65645	1.78727	--
8.79439	1.23854	1.65645	1.78727	--
8.79994	1.23854	1.65645	1.78727	--
8.8055	1.23854	1.65645	1.78727	--
8.81106	1.23742	1.65545	1.78649	--
8.81661	1.23854	1.65645	1.78727	--
8.82217	1.23854	1.65645	1.78727	--
8.82772	1.23854	1.65645	1.78727	--
8.83328	1.23854	1.65645	1.78727	--
8.83883	1.23854	1.65645	1.78727	--
8.84439	1.23742	1.65545	1.78649	--
8.84994	1.23854	1.65645	1.78727	--
8.8555	1.23854	1.65645	1.78727	--
8.86106	1.23742	1.65545	1.78649	--
8.86661	1.23854	1.65645	1.78727	--
8.87217	1.23854	1.65645	1.78727	--
8.87772	1.23742	1.65545	1.78649	--
8.88328	1.23854	1.65645	1.78727	--
8.88883	1.23742	1.65545	1.78649	--
8.89439	1.23742	1.65545	1.78649	--
8.89994	1.23854	1.65645	1.78727	--
8.9055	1.23854	1.65645	1.78727	--
8.91106	1.23854	1.65645	1.78727	--
8.91661	1.23742	1.65545	1.78649	--
8.92217	1.23854	1.65645	1.78727	--
8.92772	1.23854	1.65645	1.78727	--
8.93328	1.23742	1.65545	1.78649	--
8.93883	1.23854	1.65645	1.78727	--
8.94439	1.25	1.66667	1.79519	--
8.94994	1.23854	1.65645	1.78727	--
8.9555	1.23854	1.65645	1.78727	--
8.96106	1.24657	1.66362	1.79283	--
8.96661	1.2523	1.66871	1.79677	--
8.97217	1.25115	1.66769	1.79598	--
8.97772	1.2523	1.66871	1.79677	--
8.98328	1.25115	1.66769	1.79598	--
8.98883	1.2523	1.66871	1.79677	--
8.99439	1.23854	1.65645	1.78727	--
8.99994	1.23854	1.65645	1.78727	--
9.0055	1.23854	1.65645	1.78727	--
9.01106	1.23742	1.65545	1.78649	--
9.01661	1.23854	1.65645	1.78727	--
9.02217	1.23854	1.65645	1.78727	--
9.02772	1.23854	1.65645	1.78727	--
9.03328	1.23854	1.65645	1.78727	--
9.03883	1.23854	1.65645	1.78727	--
9.04439	1.23854	1.65645	1.78727	--
9.04994	1.23854	1.65645	1.79126	--
9.0555	1.23854	1.65645	1.78727	--
9.06106	1.23742	1.65545	1.78649	--
9.06661	1.23854	1.65645	1.79204	--
9.07217	1.23854	1.65645	1.78727	--
9.07772	1.23854	1.65645	1.78727	--
9.08328	1.23854	1.65645	1.78727	--
9.08883	1.23854	1.65645	1.78727	--
9.09439	1.23854	1.65645	1.78727	--
9.09994	1.23854	1.65645	1.78727	--
9.1055	1.23854	1.65645	1.78727	--
9.11106	1.23854	1.65645	1.78727	--
9.11661	1.23854	1.65645	1.78727	--
9.12217	1.23854	1.65645	1.78727	--
9.12772	1.2273	1.64636	1.77943	--
9.13328	1.23854	1.65645	1.78727	--
9.13883	1.23967	1.65746	1.78806	--
9.14439	1.23854	1.65645	1.78727	--
9.14994	1.23967	1.65746	1.78806	--
9.1555	1.23854	1.65645	1.78727	--
9.16106	1.23854	1.65645	1.78727	--
9.16661	1.23854	1.65645	1.78727	--
9.17217	1.23854	1.65645	1.78727	--
9.17772	1.23854	1.65645	1.78727	--
9.18328	1.23854	1.65645	1.78727	--
9.18883	1.23854	1.65645	1.78727	--
9.19439	1.23854	1.64429	1.77781	--
9.19994	1.23854	1.65645	1.78727	--
9.2055	1.23854	1.65645	1.78727	--
9.21106	1.23173	1.65035	1.78253	--
9.21661	1.23854	1.65645	1.78727	--
9.22217	1.23854	1.65645	1.78649	--
9.22772	1.23854	1.65645	1.78727	--
9.23328	1.2284	1.64736	1.7802	--
9.23883	1.23854	1.65645	1.78727	--
9.24439	1.23854	1.64429	1.77005	--
9.24994	1.23854	1.65645	1.78727	--
9.2555	1.23854	1.65645	1.77866	--
9.26106	1.23854	1.65645	1.77943	--
9.26661	1.23854	1.65645	1.77866	--
9.27217	1.23854	1.65645	1.77866	--
9.27772	1.23854	1.65645	1.77866	--
9.28328	1.23967	1.65746	1.77943	--
9.28883	1.23854	1.65645	1.77866	--
9.29439	1.23518	1.65344	1.78416	--
9.29994	1.23854	1.65645	1.77866	--
9.3055	1.23854	1.65645	1.77866	--
9.31106	1.23854	1.65645	1.78338	--
9.31661	1.23854	1.65645	1.77943	--
9.32217	1.23854	1.65645	1.78727	--
9.32772	1.23854	1.65645	1.78649	--
9.33328	1.23854	1.65645	1.77866	--
9.33883	1.23854	1.65645	1.77866	--
9.34439	1.23854	1.65645	1.77866	--
9.34994	1.23854	1.65645	1.77943	--
9.3555	1.23854	1.65645	1.77866	--
9.36106	1.23854	1.65645	1.78416	--
9.36661	1.23854	1.65645	1.7802	--
9.37217	1.23854	1.65645	1.77866	--
9.37772	1.23854	1.64429	1.77005	--
9.38328	1.23854	1.64429	1.76929	--
9.38883	1.23854	1.64429	1.76929	--
9.39439	1.2363	1.64231	1.77627	--
9.39994	1.2363	1.64231	1.77627	--
9.4055	1.23854	1.64429	1.77781	--
9.41106	1.23854	1.64429	1.77781	--
9.41661	1.23742	1.64835	1.77242	--
9.42217	1.23284	1.63925	1.77158	--
9.42772	1.23518	1.64132	1.76699	--
9.43328	1.21183	1.62057	1.7509	--
9.43883	1.21183	1.62057	1.7509	--
9.44439	1.21183	1.63239	1.76008	--
9.44994	1.21183	1.63141	1.75932	--
9.4555	1.21183	1.62057	1.7509	--
9.46106	1.21183	1.62057	1.75165	--
9.46661	1.21183	1.62057	1.7509	--
9.47217	1.21183	1.62057	1.7509	--
9.47772	1.21183	1.62057	1.7509	--
9.48328	1.21183	1.62057	1.7509	--
9.48883	1.21183	1.62057	1.7509	--
9.49439	1.21183	1.62057	1.75774	--
9.49994	1.21183	1.62057	1.75926	--
9.5055	1.21183	1.62057	1.75926	--
9.51106	1.21183	1.62057	1.75926	--
9.51661	1.21183	1.62057	1.75926	--
9.52217	1.21183	1.62057	1.75926	--
9.52772	1.21183	1.62057	1.75926	--
9.53328	1.21183	1.62057	1.75926	--
9.53883	1.21183	1.62057	1.75926	--
9.54439	1.21183	1.62057	1.75165	--
9.54994	1.21183	1.62057	1.7509	--
9.5555	1.21183	1.62057	1.75165	--
9.56106	1.21183	1.62057	1.75165	--
9.56661	1.21183	1.62057	1.7509	--
9.57217	1.21183	1.62057	1.75926	--
9.57772	1.21183	1.62057	1.75623	--
9.58328	1.21183	1.62057	1.75926	--
9.58883	1.21183	1.62057	1.75316	--
9.59439	1.21183	1.62057	1.7509	--
9.59994	1.21183	1.62057	1.7509	--
9.6055	1.21183	1.62057	1.75926	--
9.61106	1.21183	1.62057	1.7509	--
9.61661	1.21183	1.62057	1.75165	--
9.62217	1.21183	1.62057	1.7509	--
9.62772	1.21183	1.62057	1.7509	--
9.63328	1.21183	1.62057	1.75926	--
9.63883	1.21183	1.62057	1.7509	--
9.64439	1.21183	1.62057	1.7524	--
9.64994	1.21183	1.62057	1.75926	--
9.6555	1.21183	1.62057	1.75926	--
9.66106	1.21183	1.62057	1.7509	--
9.66661	1.21183	1.62057	1.7509	--
9.67217	1.21183	1.62057	1.7509	--
9.67772	1.21183	1.62057	1.7524	--
9.68328	1.21183	1.62057	1.7509	--
9.68883	1.21183	1.62057	1.7585	--
9.69439	1.21183	1.62057	1.75165	--
9.69994	1.21183	1.62057	1.7509	--
9.7055	1.21183	1.62057	1.7509	--
9.71106	1.21183	1.62057	1.7509	--
9.71661	1.21183	1.62057	1.7509	--
9.72217	1.21183	1.62057	1.7509	--
9.72772	1.21183	1.62057	1.75165	--
9.73328	1.21183	1.62057	1.7509	--
9.73883	1.21183	1.62057	1.7509	--
9.74439	1.21183	1.62057	1.74784	--
9.74994	1.21183	1.62057	1.7509	--
9.7555	1.21183	1.62057	1.7509	--
9.76106	1.21183	1.62057	1.7509	--
9.76661	1.21183	1.62057	1.7509	--
9.77217	1.21183	1.62057	1.7509	--
9.77772	1.21183	1.62057	1.7509	--
9.78328	1.21183	1.62057	1.75165	--
9.78883	1.21183	1.62057	1.7509	--
9.79439	1.21183	1.62057	1.7509	--
9.79994	1.21183	1.62057	1.7509	--
9.8055	1.21183	1.62057	1.7509	--
9.81106	1.21183	1.62057	1.7509	--
9.81661	1.21183	1.62057	1.7509	--
9.82217	1.21183	1.62057	1.7509	--
9.82772	1.21183	1.62057	1.7509	--
9.83328	1.21183	1.62057	1.7509	--
9.83883	1.21183	1.62057	1.7509	--
9.84439	1.21183	1.62057	1.75165	--
9.84994	1.21183	1.62057	1.7509	--
9.8555	1.21183	1.62057	1.75165	--
9.86106	1.21183	1.62057	1.7509	--
9.86661	1.21183	1.62057	1.7509	--
9.87217	1.21183	1.62057	1.7509	--
9.87772	1.21183	1.62057	1.7509	--
9.88328	1.21183	1.62057	1.7509	--
9.88883	1.21183	1.62057	1.7509	--
9.89439	1.21183	1.62057	1.7509	--
9.89994	1.21183	1.62057	1.7509	--
9.9055	1.21183	1.62057	1.7509	--
9.91106	1.21183	1.62057	1.7509	--
9.91661	1.21183	1.62057	1.7509	--
9.92217	1.21183	1.62057	1.7509	--
9.92772	1.21183	1.62057	1.7509	--
9.93328	1.21183	1.62057	1.75165	--
9.93883	1.21183	1.62057	1.7509	--
9.94439	1.21183	1.62057	1.7509	--
9.94994	1.21183	1.62057	1.7509	--
9.9555	1.21183	1.62057	1.7509	--
9.96106	1.21183	1.62057	1.7509	--
9.96661	1.21183	1.62057	1.7509	--
9.97217	1.21183	1.62057	1.7509	--
9.97772	1.21183	1.62057	1.7509	--
9.98328	1.21183	1.62057	1.7509	--
9.98883	1.21183	1.62057	1.7509	--
9.99439	1.21183	1.62057	1.7509	--
9.99994	1.21183	1.62057	1.7509	--
10.0055	1.21183	1.62057	1.7509	--
10.0111	1.21183	1.62057	1.75165	--
10.0166	1.21183	1.62057	1.75165	--
10.0222	1.21183	1.62057	1.7509	--
10.0277	1.21183	1.62057	1.75165	--
10.0333	1.21183	1.62057	1.7509	--
10.0388	1.21183	1.62057	1.75165	--
10.0444	1.21183	1.62057	1.75165	--
10.0499	1.21183	1.62057	1.75165	--
10.0555	1.21183	1.62057	1.7509	--
10.0611	1.21183	1.62057	1.7509	--
10.0666	1.21183	1.62057	1.75165	--
10.0722	1.21183	1.62057	1.75165	--
10.0777	1.21183	1.62057	1.7509	--
10.0833	1.21183	1.62057	1.7509	--
10.0888	1.21183	1.62057	1.75165	--
10.0944	1.21183	1.62057	1.75165	--
10.0999	1.21183	1.62057	1.7509	--
10.1055	1.21183	1.62057	1.7509	--
10.1111	1.21183	1.62057	1.7509	--
10.1166	1.21183	1.62057	1.7509	--
10.1222	1.21183	1.62057	1.7509	--
10.1277	1.21183	1.62057	1.7509	--
10.1333	1.21183	1.62057	1.75165	--
10.1388	1.21183	1.62057	1.75165	--
10.1444	1.21183	1.62057	1.75165	--
10.1499	1.21183	1.62057	1.7509	--
10.1555	1.21183	1.62057	1.7509	--
10.1611	1.21183	1.62057	1.7509	--
10.1666	1.21183	1.62057	1.7509	--
10.1722	1.21183	1.62057	1.7509	--
10.1777	1.21183	1.62057	1.7509	--
10.1833	1.21075	1.61961	1.75016	--
10.1888	1.21183	1.62057	1.7509	--
10.1944	1.21183	1.62057	1.7509	--
10.1999	1.21183	1.61865	1.74941	--
10.2055	1.21183	1.61961	1.75016	--
10.2111	1.21183	1.62057	1.7509	--
10.2166	1.21183	1.62057	1.7509	--
10.2222	1.21183	1.61865	1.74941	--
10.2277	1.21183	1.62057	1.7509	--
10.2333	1.21183	1.62057	1.7509	--
10.2388	1.21183	1.62057	1.7509	--
10.2444	1.21183	1.62057	1.7509	--
10.2499	1.21183	1.62057	1.74412	--
10.2555	1.21183	1.62057	1.74866	--
10.2611	1.21183	1.62057	1.7509	--
10.2666	1.21183	1.62057	1.7509	--
10.2722	1.21183	1.62057	1.75165	--
10.2777	1.21183	1.62057	1.75165	--
10.2833	1.21183	1.62057	1.7509	--
10.2888	1.21183	1.62057	1.7509	--
10.2944	1.21183	1.62057	1.7509	--
10.2999	1.21183	1.62057	1.73364	--
10.3055	1.21183	1.62057	1.7329	--
10.3111	1.21183	1.62057	1.7509	--
10.3166	1.21183	1.62057	1.74189	--
10.3222	1.21183	1.60901	1.74115	--
10.3277	1.21183	1.60901	1.74189	--
10.3333	1.21183	1.60901	1.74189	--
10.3388	1.21183	1.60901	1.74189	--
10.3444	1.21183	1.60901	1.74189	--
10.3499	1.21183	1.60901	1.74189	--
10.3555	1.21183	1.60901	1.74189	--
10.3611	1.21183	1.60901	1.74115	--
10.3666	1.21183	1.60901	1.72407	--
10.3722	1.21183	1.60901	1.72553	--
10.3777	1.21183	1.60901	1.7307	--
10.3833	1.21183	1.60901	1.74189	--
10.3888	1.21183	1.60901	1.74189	--
10.3944	1.21183	1.60901	1.74189	--
10.3999	1.21183	1.60901	1.74189	--
10.4055	1.21183	1.60901	1.74189	--
10.4111	1.21183	1.60901	1.74189	--
10.4166	1.21183	1.60901	1.74189	--
10.4222	1.21183	1.60901	1.74189	--
10.4277	1.21183	1.60901	1.74189	--
10.4333	1.21183	1.60901	1.74263	--
10.4388	1.21183	1.60901	1.73967	--
10.4444	1.21183	1.60901	1.72407	--
10.4499	1.21183	1.60901	1.72407	--
10.4555	1.21183	1.60901	1.7248	--
10.4611	1.21183	1.60901	1.72407	--
10.4666	1.21183	1.60901	1.7248	--
10.4722	1.21183	1.60901	1.72407	--
10.4777	1.21183	1.60901	1.72407	--
10.4833	1.21183	1.60901	1.72407	--
10.4888	1.21183	1.60901	1.72407	--
10.4944	1.21183	1.60901	1.72407	--
10.4999	1.21183	1.60901	1.72407	--
10.5055	1.21183	1.60901	1.74189	--
10.5111	1.21183	1.60901	1.74189	--
10.5166	1.21183	1.60901	1.74189	--
10.5222	1.21183	1.60901	1.74189	--
10.5277	1.21183	1.60901	1.74263	--
10.5333	1.21183	1.60711	1.72335	--
10.5388	1.21183	1.60901	1.72407	--
10.5444	1.21183	1.60901	1.72407	--
10.5499	1.21183	1.60901	1.72407	--
10.5555	1.21183	1.60901	1.72407	--
10.5611	1.21183	1.60901	1.72407	--
10.5666	1.21183	1.60901	1.72407	--
10.5722	1.21183	1.60901	1.72407	--
10.5777	1.21183	1.60901	1.72407	--
10.5833	1.21183	1.60901	1.72407	--
10.5888	1.21183	1.60901	1.74041	--
10.5944	1.21183	1.60901	1.72407	--
10.5999	1.21183	1.60901	1.72553	--
10.6055	1.21183	1.60901	1.74189	--
10.6111	1.21183	1.60901	1.72407	--
10.6166	1.21183	1.60901	1.72407	--
10.6222	1.21183	1.60901	1.72407	--
10.6277	1.21183	1.60901	1.72407	--
10.6333	1.21183	1.60901	1.7248	--
10.6388	1.21183	1.60901	1.74263	--
10.6444	1.21183	1.60901	1.72407	--
10.6499	1.21183	1.60901	1.72407	--
10.6555	1.21183	1.60901	1.72705	--
10.6611	1.21075	1.60806	1.74115	--
10.6666	1.21183	1.59286	1.71168	--
10.6722	1.21183	1.60428	1.72045	--
10.6777	1.21183	1.60428	1.72045	--
10.6833	1.21183	1.60901	1.72778	--
10.6888	1.21183	1.58823	1.71461	--
10.6944	1.21183	1.58823	1.7081	--
10.6999	1.21183	1.58823	1.7081	--
10.7055	1.21183	1.58823	1.7081	--
10.7111	1.21183	1.59008	1.70953	--
10.7166	1.21183	1.60901	1.74189	--
10.7222	1.21183	1.60901	1.72407	--
10.7277	1.21183	1.58823	1.7081	--
10.7333	1.21183	1.60901	1.72407	--
10.7388	1.21183	1.60901	1.72407	--
10.7444	1.21183	1.59668	1.71461	--
10.7499	1.21183	1.60231	1.71894	--
10.7555	1.21183	1.60901	1.72407	--
10.7611	1.21183	1.60901	1.72407	--
10.7666	1.21183	1.60901	1.74263	--
10.7722	1.21183	1.58823	1.7081	--
10.7777	1.21183	1.58823	1.7081	--
10.7833	1.21183	1.58823	1.7081	--
10.7888	1.21183	1.60137	1.71821	--
10.7944	1.21183	1.58823	1.72189	--
10.7999	1.21183	1.58823	1.71246	--
10.8055	1.21183	1.58823	1.7081	--
10.8111	1.21183	1.59473	1.72189	--
10.8166	1.21183	1.58823	1.7081	--
10.8222	1.21183	1.58823	1.7081	--
10.8277	1.21183	1.60901	1.72407	--
10.8333	1.21183	1.60231	1.71894	--
10.8388	1.21183	1.60901	1.72407	--
10.8444	1.21183	1.60901	1.72407	--
10.8499	1.21183	1.58823	1.7081	--
10.8555	1.21183	1.58823	1.7081	--
10.8611	1.21183	1.58823	1.7081	--
10.8666	1.21183	1.58823	1.7081	--
10.8722	1.21183	1.58823	1.7081	--
10.8777	1.21183	1.59574	1.71389	--
10.8833	1.21183	1.60901	1.72407	--
10.8888	1.21183	1.60901	1.72407	--
10.8944	1.21183	1.58823	1.72559	--
10.8999	1.21183	1.58823	1.719	--
10.9055	1.21183	1.58823	1.7081	--
10.9111	1.21183	1.58823	1.7081	--
10.9166	1.21183	1.58823	1.70882	--
10.9222	1.21183	1.58823	1.70953	--
10.9277	1.21183	1.58823	1.7081	--
10.9333	1.21183	1.58823	1.7081	--
10.9388	1.21183	1.59855	1.71605	--
10.9444	1.21183	1.60901	1.72407	--
10.9499	1.21183	1.60901	1.72407	--
10.9555	1.21183	1.59855	1.71605	--
10.9611	1.21183	1.58823	1.7081	--
10.9666	1.21183	1.58823	1.7081	--
10.9722	1.21183	1.58823	1.7081	--
10.9777	1.21183	1.58823	1.7081	--
10.9833	1.21183	1.60231	1.73665	--
10.9888	1.21183	1.58823	1.7081	--
10.9944	1.21183	1.59286	1.71168	--
10.9999	1.21183	1.58823	1.7081	--
11.0055	1.21183	1.58823	1.7081	--
11.0111	1.21183	1.60901	1.72407	--
11.0166	1.21183	1.59473	1.71311	--
11.0222	1.21183	1.59855	1.71605	--
11.0277	1.21183	1.60901	1.72407	--
11.0333	1.21183	1.60901	1.7248	--
11.0388	1.21183	1.60901	1.72407	--
11.0444	1.21183	1.5873	1.71389	--
11.0499	1.21183	1.60901	1.72407	--
11.0555	1.21183	1.60711	1.72335	--
11.0611	1.21183	1.60901	1.7248	--
11.0666	1.21183	1.60901	1.7248	--
11.0722	1.21183	1.60901	1.72407	--
11.0777	1.21183	1.5873	1.70739	--
11.0833	1.21183	1.58915	1.70882	--
11.0888	1.20861	1.58546	1.72341	--
11.0944	1.21183	1.58823	1.7081	--
[truncated: 2,323 more rows]

## Sheet: Fig7
Test data						Fitting data
Time/h	Strain/%					Time/h	Strain/%
	0.2	0.4	0.6	0.8			0.2	0.4	0.6	0.8
0	0	--	--	--		0	--	0.15848	0.18165	0.20237
0.0055	0.00399	0.00765	0.01167	0.048		0.0055	0.15414	0.17823	0.20798	0.22361
0.01106	0.02766	0.03933	0.04335	0.08703		0.01106	0.16735	0.19084	0.22504	0.23856
0.01661	0.05166	0.06333	0.07566	0.11967		0.01661	0.17555	0.20033	0.23799	0.2398
0.02217	0.08034	0.096	0.108	0.156		0.02217	0.18162	0.208	0.24852	0.25306
0.02772	0.10368	0.11934	0.13536	0.18336		0.02663	0.18558	0.21319	0.25567	0.26254
0.03328	0.12666	0.14634	0.16269	0.21702		0.02772	0.18646	0.21449	0.25749	0.26438
0.03883	0.14367	0.16335	0.18303	0.23904		0.03328	0.19051	0.22012	0.2653	0.27432
0.04439	0.15633	0.18033	0.20001	0.25833		0.03883	0.194	0.22513	0.27227	0.28101
0.04994	0.17199	0.19932	0.22698	0.28698		0.04439	0.19708	0.22963	0.27856	0.28321
0.0555	0.18399	0.21132	0.23898	0.29898		0.04994	0.19983	0.23374	0.28432	0.29128
0.06106	0.19533	0.22266	0.25434	0.31434		0.05326	0.20135	0.23596	0.28739	0.29619
0.06661	0.19932	0.23067	0.26202	0.32601		0.0555	0.20233	0.23752	0.28963	0.29868
0.07217	0.20334	0.23469	0.26637	0.33036		0.06106	0.20462	0.24102	0.29455	0.30553
0.07772	0.21168	0.24303	0.27837	0.35037		0.06661	0.20672	0.24429	0.29916	0.30922
0.08328	0.21567	0.249	0.28434	0.35634		0.07217	0.20868	0.24735	0.30349	0.31192
0.08883	0.22368	0.26301	0.29835	0.37035		0.07772	0.21051	0.25024	0.30758	0.31791
0.09439	0.22368	0.26301	0.29835	0.37035		0.07988	0.21119	0.25126	0.30898	0.32066
0.09994	0.22767	0.267	0.31035	0.38601		0.08328	0.21223	0.25297	0.31145	0.32355
0.1055	0.22767	0.267	0.31035	0.38601		0.08883	0.21385	0.25557	0.31514	0.32889
0.11106	0.23601	0.27534	0.31869	0.39468		0.09439	0.21538	0.25803	0.31865	0.33093
0.11661	0.23601	0.27534	0.31869	0.39435		0.09994	0.21683	0.26039	0.32201	0.33396
0.12217	0.23967	0.28269	0.33003	0.40971		0.1055	0.21822	0.26265	0.32523	0.33879
0.12772	0.23967	0.28269	0.33003	0.41004		0.10651	0.21847	0.26299	0.32567	0.34024
0.13328	0.24366	0.28668	0.33402	0.41403		0.11106	0.21954	0.26481	0.32832	0.34341
0.13883	0.24366	0.29067	0.34635	0.42636		0.11661	0.22081	0.26689	0.3313	0.34784
0.14439	0.24366	0.291	0.34668	0.42867		0.12217	0.22202	0.2689	0.33416	0.34881
0.14994	0.252	0.29901	0.35469	0.44268		0.12772	0.22318	0.27083	0.33693	0.35209
0.1555	0.252	0.29901	0.35469	0.44268		0.13314	0.22428	0.27259	0.33941	0.35618
0.16106	0.252	0.29901	0.35469	0.44268		0.13328	0.22431	0.27269	0.33961	0.35674
0.16661	0.252	0.29901	0.35868	0.44667		0.13883	0.22539	0.2745	0.3422	0.36012
0.17217	0.252	0.29901	0.35868	0.44667		0.14439	0.22643	0.27624	0.34471	0.36393
0.17772	0.25599	0.31134	0.37101	0.459		0.14994	0.22744	0.27794	0.34715	0.36412
0.18328	0.25599	0.31134	0.37101	0.46302		0.1555	0.22841	0.27959	0.34952	0.36761
0.18883	0.25599	0.31134	0.37101	0.46302		0.15977	0.22914	0.28076	0.35117	0.37106
0.19439	0.264	0.31935	0.37902	0.47103		0.16106	0.22936	0.28118	0.35183	0.37118
0.19994	0.264	0.31935	0.37902	0.47502		0.16661	0.23028	0.28274	0.35407	0.37464
0.2055	0.264	0.31935	0.37902	0.47535		0.17217	0.23117	0.28425	0.35626	0.3776
0.21106	0.26367	0.31902	0.38268	0.47868		0.17772	0.23203	0.28573	0.35839	0.378
0.21661	0.26367	0.31935	0.38301	0.47901		0.18328	0.23287	0.28716	0.36047	0.38126
0.22217	0.26766	0.32733	0.39099	0.48699		0.1864	0.23334	0.2879	0.36149	0.38379
0.22772	0.26766	0.32733	0.39099	0.49533		0.18883	0.23369	0.28857	0.3625	0.38444
0.23328	0.26766	0.327	0.39066	0.495		0.19439	0.23449	0.28994	0.36448	0.38753
0.23883	0.26766	0.32733	0.39399	0.49833		0.19994	0.23527	0.29128	0.36643	0.38967
0.24439	0.26766	0.327	0.39534	0.49968		0.2055	0.23603	0.29259	0.36833	0.39055
0.24994	0.26766	0.327	0.39468	0.50301		0.21106	0.23677	0.29387	0.37019	0.39349
0.2555	0.26934	0.32868	0.40035	0.50868		0.21303	0.23703	0.29426	0.3707	0.39528
0.26106	0.27468	0.33402	0.40569	0.51837		0.21661	0.2375	0.29512	0.37201	0.39636
0.26661	0.27567	0.33501	0.40668	0.51936		0.22217	0.23821	0.29635	0.37379	0.39916
0.27217	0.27567	0.34233	0.414	0.52668		0.22772	0.2389	0.29755	0.37554	0.40063
0.27772	0.27567	0.34335	0.41502	0.5277		0.23328	0.23958	0.29873	0.37726	0.40191
0.28328	0.27567	0.34302	0.41469	0.53136		0.23883	0.24024	0.29989	0.37895	0.40459
0.28883	0.27567	0.34335	0.41502	0.53568		0.23965	0.24034	0.3	0.37906	0.40577
0.29439	0.27567	0.34302	0.41868	0.53934		0.24439	0.2409	0.30102	0.3806	0.40722
0.29994	0.27567	0.34335	0.41901	0.53967		0.24994	0.24153	0.30214	0.38222	0.40979
0.3055	0.27567	0.34302	0.41868	0.53934		0.2555	0.24216	0.30323	0.38382	0.41071
0.31106	0.27633	0.34368	0.41934	0.54		0.26106	0.24277	0.30431	0.38539	0.41231
0.31661	0.27933	0.34668	0.42234	0.543		0.26628	0.24334	0.30524	0.38671	0.41478
0.32217	0.27966	0.34734	0.423	0.54366		0.26661	0.24338	0.30536	0.38694	0.41546
0.32772	0.27966	0.34734	0.423	0.54366		0.27217	0.24397	0.3064	0.38845	0.41721
0.33328	0.27966	0.34734	0.423	0.546		0.27772	0.24455	0.30743	0.38995	0.41959
0.33883	0.27933	0.34701	0.42267	0.54333		0.28328	0.24512	0.30843	0.39142	0.42004
0.34439	0.27933	0.34668	0.42234	0.543		0.28883	0.24568	0.30942	0.39287	0.42193
0.34994	0.28332	0.35067	0.43035	0.55101		0.29291	0.24608	0.31008	0.39378	0.42422
0.3555	0.28332	0.351	0.43068	0.55134		0.29439	0.24623	0.31039	0.39429	0.42446
0.36106	0.28332	0.35265	0.43233	0.55299		0.29994	0.24677	0.31135	0.3957	0.42648
0.36661	0.28368	0.35535	0.43503	0.55569		0.3055	0.24731	0.3123	0.39708	0.4287
0.37217	0.28332	0.35499	0.43467	0.55533		0.31106	0.24783	0.31323	0.39845	0.42874
0.37772	0.28332	0.35499	0.43467	0.55533		0.31661	0.24835	0.31415	0.39979	0.43088
0.38328	0.28332	0.35499	0.43467	0.55899		0.31954	0.24862	0.31457	0.40036	0.43288
0.38883	0.28332	0.35499	0.43467	0.55899		0.32217	0.24886	0.31505	0.40112	0.43303
0.39439	0.28332	0.35499	0.43467	0.55899		0.32772	0.24936	0.31594	0.40243	0.43514
0.39994	0.28332	0.35466	0.43467	0.55899		0.33328	0.24985	0.31682	0.40372	0.4369
0.4055	0.28368	0.35535	0.43503	0.56235		0.33883	0.25034	0.31769	0.40499	0.43722
0.41106	0.28332	0.35532	0.43599	0.56433		0.34439	0.25082	0.31854	0.40625	0.43927
0.41661	0.28332	0.35832	0.44634	0.57468		0.34617	0.25097	0.31876	0.40651	0.4408
0.42217	0.285	0.36102	0.44904	0.57738		0.34994	0.25129	0.31939	0.40749	0.44129
0.42772	0.288	0.36366	0.45168	0.58002		0.3555	0.25176	0.32022	0.40872	0.44327
0.43328	0.291	0.36666	0.45468	0.58302		0.36106	0.25222	0.32104	0.40993	0.4446
0.43883	0.291	0.36666	0.45468	0.58302		0.36661	0.25267	0.32186	0.41113	0.44523
0.44439	0.291	0.36666	0.45867	0.58701		0.37217	0.25312	0.32266	0.4123	0.44717
0.44994	0.29133	0.36735	0.45936	0.5877		0.3728	0.25317	0.32269	0.41231	0.44829
0.4555	0.291	0.36702	0.45903	0.58737		0.37772	0.25356	0.32345	0.41348	0.44907
0.46106	0.291	0.36666	0.45867	0.58701		0.38328	0.254	0.32424	0.41463	0.45095
0.46661	0.291	0.36666	0.459	0.58734		0.38883	0.25443	0.32501	0.41578	0.45188
0.47217	0.291	0.36666	0.45867	0.59466		0.39439	0.25485	0.32577	0.4169	0.45281
0.47772	0.29133	0.36699	0.459	0.59499		0.39942	0.25523	0.3264	0.41778	0.45464
0.48328	0.29133	0.36699	0.459	0.59499		0.39994	0.25527	0.32653	0.41802	0.45539
0.48883	0.291	0.36702	0.45936	0.59535		0.4055	0.25569	0.32728	0.41913	0.45644
0.49439	0.291	0.36666	0.45867	0.59466		0.41106	0.2561	0.32802	0.42022	0.45823
0.49994	0.291	0.36666	0.459	0.59499		0.41661	0.2565	0.32875	0.4213	0.4588
0.5055	0.291	0.36666	0.45867	0.59466		0.42217	0.2569	0.32947	0.42236	0.45999
0.51106	0.291	0.36666	0.45867	0.59466		0.42605	0.25718	0.32992	0.42296	0.46173
0.51661	0.291	0.36666	0.459	0.59901		0.42772	0.2573	0.33019	0.42342	0.46214
0.52217	0.291	0.36666	0.45867	0.59868		0.43328	0.25769	0.3309	0.42447	0.46344
0.52772	0.29133	0.36735	0.45969	0.5997		0.43883	0.25808	0.3316	0.42551	0.46514
0.53328	0.291	0.36702	0.45936	0.59937		0.44439	0.25846	0.33229	0.42653	0.4654
0.53883	0.291	0.369	0.46533	0.60534		0.44994	0.25884	0.33298	0.42755	0.46682
0.54439	0.29532	0.372	0.46833	0.60834		0.45268	0.25902	0.33325	0.4279	0.46848
0.54994	0.29532	0.37167	0.468	0.60801		0.4555	0.25921	0.33366	0.42855	0.46859
0.5555	0.29532	0.37434	0.47067	0.61068		0.46106	0.25958	0.33433	0.42955	0.47012
0.56106	0.29532	0.37467	0.47067	0.61068		0.46661	0.25995	0.33499	0.43054	0.47171
0.56661	0.29532	0.37932	0.47565	0.61566		0.47217	0.26031	0.33565	0.43151	0.47174
0.57217	0.29532	0.37932	0.47565	0.61566		0.47772	0.26067	0.33631	0.43248	0.47335
0.57772	0.29532	0.37932	0.47565	0.61566		0.47931	0.26077	0.33643	0.43261	0.47477
0.58328	0.29532	0.37932	0.47565	0.61566		0.48328	0.26102	0.33695	0.43344	0.47493
0.58883	0.29532	0.37932	0.47565	0.61932		0.48883	0.26137	0.33759	0.43439	0.4765
0.59439	0.29532	0.37932	0.47565	0.61965		0.49439	0.26172	0.33823	0.43533	0.47776
0.59994	0.29532	0.37932	0.47565	0.61965		0.49994	0.26207	0.33886	0.43627	0.47805
0.6055	0.29532	0.37932	0.47565	0.61965		0.5055	0.26241	0.33947	0.43712	0.47959
0.61106	0.29532	0.37932	0.47565	0.61965		0.50594	0.26243	0.33948	0.43719	0.48069
0.61661	0.29532	0.37932	0.48366	0.62766		0.51106	0.26274	0.3401	0.43811	0.48111
0.62217	0.29532	0.37932	0.48366	0.62766		0.51661	0.26308	0.34071	0.43902	0.48262
0.62772	0.29532	0.37932	0.48099	0.62598		0.52217	0.26341	0.34132	0.43992	0.48357
0.63328	0.29532	0.37899	0.48333	0.63201		0.52772	0.26374	0.34192	0.44081	0.48411
0.63883	0.29532	0.37932	0.48366	0.63132		0.53257	0.26402	0.34238	0.44144	0.48558
0.64439	0.29499	0.37899	0.483	0.62799		0.53328	0.26406	0.34251	0.4417	0.48639
0.64994	0.29601	0.38001	0.48435	0.63636		0.53883	0.26439	0.34311	0.44258	0.48704
0.6555	0.29901	0.38301	0.48735	0.63936		0.54439	0.26471	0.34369	0.44345	0.48849
0.66106	0.29832	0.38232	0.48666	0.63834		0.54994	0.26502	0.34427	0.44431	0.48916
0.66661	0.29601	0.37968	0.48402	0.63603		0.5555	0.26534	0.34485	0.44517	0.48992
0.67217	0.29532	0.37932	0.48366	0.63567		0.55919	0.26554	0.34517	0.44559	0.49134
0.67772	0.29532	0.38334	0.48768	0.63969		0.58582	0.267	0.34786	0.44959	0.49188
0.68328	0.29532	0.38334	0.48768	0.63969		0.61245	0.2684	0.35044	0.45344	0.49275
0.68883	0.29532	0.38334	0.48768	0.63969		0.63908	0.26975	0.35293	0.45717	0.49414
0.69439	0.29634	0.38436	0.4887	0.64071		0.66571	0.27105	0.35534	0.46077	0.49455
0.69994	0.29901	0.38703	0.49137	0.64338		0.69234	0.2723	0.35768	0.46425	0.49552
0.7055	0.30267	0.39069	0.49503	0.64704		0.71896	0.27351	0.35993	0.46764	0.49689
0.71106	0.30333	0.39135	0.49569	0.6477		0.74559	0.27469	0.36213	0.47092	0.49717
0.71661	0.30066	0.38868	0.49302	0.64902		0.77222	0.27582	0.36425	0.47411	0.49825
0.72217	0.30333	0.39135	0.49569	0.65169		0.79885	0.27693	0.36632	0.47721	0.49959
0.72772	0.30333	0.39135	0.49668	0.65268		0.82548	0.278	0.36833	0.48023	0.49975
0.73328	0.30333	0.39135	0.49968	0.65568		0.85211	0.27904	0.37029	0.48318	0.50093
0.73883	0.30333	0.39135	0.49968	0.65568		0.87873	0.28005	0.3722	0.48605	0.50225
0.74439	0.30333	0.39135	0.49968	0.65568		0.90536	0.28104	0.37406	0.48885	0.5023
0.74994	0.303	0.39102	0.49935	0.65535		0.93199	0.282	0.37587	0.49159	0.50356
0.7555	0.30333	0.39135	0.49968	0.65568		0.95862	0.28293	0.37765	0.49427	0.50479
0.76106	0.30333	0.39135	0.49968	0.65568		0.98525	0.28385	0.37938	0.49688	0.50486
0.76661	0.30333	0.39135	0.49968	0.65568		1.01187	0.28474	0.38108	0.49945	0.50615
0.77217	0.30333	0.39135	0.49968	0.65568		1.0385	0.28561	0.38274	0.50195	0.50725
0.77772	0.30333	0.39135	0.49968	0.65568		1.06513	0.28646	0.38436	0.50441	0.50742
0.78328	0.30333	0.39135	0.49968	0.65568		1.09176	0.2873	0.38595	0.50682	0.50869
0.78883	0.30333	0.39468	0.50301	0.65901		1.11839	0.28811	0.38751	0.50918	0.50967
0.79439	0.30333	0.39435	0.50268	0.65868		1.14502	0.28891	0.38904	0.51149	0.50995
0.79994	0.30333	0.39168	0.50001	0.65601		1.17164	0.28969	0.39054	0.51377	0.5112
0.8055	0.30333	0.39501	0.50334	0.65934		1.19827	0.29046	0.39201	0.516	0.51205
0.81106	0.30333	0.39468	0.50301	0.65901		1.2249	0.29121	0.39345	0.51819	0.51243
0.81661	0.30333	0.393	0.50466	0.66465		1.25153	0.29195	0.39487	0.52035	0.51366
0.82217	0.30333	0.399	0.51102	0.67101		1.27816	0.29268	0.39626	0.52246	0.5144
0.82772	0.30333	0.399	0.50868	0.66867		1.30479	0.29339	0.39763	0.52455	0.51488
0.83328	0.30333	0.399	0.50733	0.66732		1.33141	0.29408	0.39898	0.5266	0.51609
0.83883	0.30333	0.399	0.50733	0.66732		1.35804	0.29477	0.40031	0.52861	0.51671
0.84439	0.30333	0.399	0.50733	0.66732		1.38467	0.29545	0.40161	0.5306	0.51729
0.84994	0.30333	0.399	0.50733	0.67548		1.4113	0.29611	0.40289	0.53255	0.51848
0.8555	0.30333	0.399	0.50733	0.67548		1.43793	0.29676	0.40416	0.53448	0.51899
0.86106	0.30333	0.39933	0.50766	0.68175		1.46456	0.2974	0.4054	0.53638	0.51966
0.86661	0.30333	0.39933	0.51168	0.68577		1.49118	0.29803	0.40663	0.53825	0.52084
0.87217	0.30333	0.399	0.51135	0.68544		1.51781	0.29865	0.40783	0.54009	0.52124
0.87772	0.30333	0.39933	0.51135	0.68544		1.54444	0.29927	0.40902	0.54191	0.522
0.88328	0.30333	0.399	0.51102	0.68511		1.57107	0.29987	0.41019	0.5437	0.52316
0.88883	0.30333	0.399	0.51135	0.68544		1.5977	0.30046	0.41135	0.54547	0.52346
0.89439	0.30333	0.399	0.51135	0.68544		1.62433	0.30105	0.41249	0.54721	0.52431
0.89994	0.30333	0.399	0.51102	0.68511		1.65095	0.30162	0.41362	0.54893	0.52545
0.9055	0.30333	0.399	0.51102	0.68511		1.67758	0.30219	0.41473	0.55063	0.52564
0.91106	0.30333	0.399	0.51135	0.68544		1.70421	0.30275	0.41582	0.55231	0.52658
0.91661	0.30366	0.39933	0.51168	0.68577		1.73084	0.30331	0.41691	0.55397	0.52771
0.92217	0.30432	0.39999	0.51234	0.68643		1.75747	0.30385	0.41797	0.5556	0.5278
0.92772	0.30399	0.39966	0.51201	0.6861		1.7841	0.30439	0.41903	0.55722	0.52882
0.93328	0.30732	0.40299	0.51534	0.68943		1.81072	0.30492	0.42007	0.55882	0.52993
0.93883	0.30732	0.40299	0.51501	0.6891		1.83735	0.30545	0.4211	0.56039	0.52993
0.94439	0.30732	0.40434	0.51636	0.69045		1.86398	0.30596	0.42212	0.56195	0.53103
0.94994	0.30732	0.40398	0.516	0.69897		1.89061	0.30647	0.42312	0.5635	0.53204
0.9555	0.30732	0.40734	0.51936	0.69936		1.91724	0.30698	0.42411	0.56502	0.53213
0.96106	0.30699	0.40599	0.51834	0.69243		1.94386	0.30748	0.42509	0.56653	0.53322
0.96661	0.30732	0.40299	0.51966	0.69375		1.97049	0.30797	0.42607	0.56802	0.53411
0.97217	0.30732	0.40299	0.51534	0.68943		1.99712	0.30846	0.42703	0.5695	0.5343
0.97772	0.30732	0.40299	0.519	0.69309		2.02375	0.30894	0.42797	0.57096	0.53537
0.98328	0.30732	0.40299	0.51534	0.70125		2.05038	0.30941	0.42891	0.5724	0.53616
0.98883	0.30732	0.40698	0.51933	0.69342		2.07701	0.30988	0.42984	0.57383	0.53643
0.99439	0.30768	0.40734	0.52668	0.71259		2.10363	0.31035	0.43076	0.57525	0.53749
0.99994	0.30732	0.40698	0.52632	0.71223		2.13026	0.31081	0.43167	0.57665	0.53818
1.0055	0.30732	0.40698	0.52665	0.71256		2.15689	0.31126	0.43257	0.57803	0.53855
1.01106	0.30732	0.40698	0.52665	0.71208		2.18352	0.31171	0.43346	0.57941	0.53959
1.01661	0.30732	0.40698	0.52665	0.71256		2.21015	0.31216	0.43434	0.58077	0.54018
1.02217	0.30732	0.40698	0.52665	0.71256		2.23678	0.3126	0.43522	0.58211	0.54063
1.02772	0.30732	0.40698	0.52665	0.71256		2.2634	0.31304	0.43608	0.58345	0.54166
1.03328	0.30732	0.40698	0.52665	0.71256		2.29003	0.31347	0.43694	0.58477	0.54216
1.03883	0.30732	0.40698	0.52665	0.71256		2.31666	0.31389	0.43779	0.58607	0.54269
1.04439	0.30732	0.40698	0.52665	0.71256		2.34329	0.31432	0.43863	0.58737	0.54371
1.04994	0.30732	0.40734	0.52701	0.71292		2.36992	0.31473	0.43946	0.58866	0.54411
1.0555	0.30732	0.40698	0.52665	0.71256		2.39655	0.31515	0.44028	0.58993	0.54473
1.06106	0.30732	0.40698	0.52665	0.71256		2.42317	0.31556	0.4411	0.59119	0.54573
1.06661	0.30732	0.40698	0.52665	0.71256		2.4498	0.31596	0.44191	0.59244	0.54605
1.07217	0.30732	0.40698	0.52665	0.71256		2.47643	0.31637	0.44271	0.59368	0.54674
1.07772	0.30732	0.40698	0.52665	0.71256		2.50306	0.31676	0.4435	0.59491	0.54773
1.08328	0.30732	0.40698	0.52665	0.71256		2.52969	0.31716	0.44429	0.59613	0.54795
1.08883	0.30732	0.40698	0.52665	0.71256		2.55632	0.31755	0.44507	0.59734	0.54872
1.09439	0.30732	0.40698	0.52665	0.71256		2.58294	0.31794	0.44585	0.59854	0.54971
1.09994	0.30732	0.411	0.53067	0.72252		2.60957	0.31832	0.44662	0.59972	0.54984
1.1055	0.30732	0.411	0.53067	0.71658		2.6362	0.3187	0.44738	0.6009	0.55068
1.11106	0.30732	0.40866	0.52833	0.71424		2.66283	0.31908	0.44813	0.60207	0.55166
1.11661	0.30732	0.40698	0.52665	0.71256		2.68946	0.31945	0.44888	0.60323	0.55171
1.12217	0.30732	0.40698	0.52665	0.71256		2.71609	0.31982	0.44962	0.60438	0.55263
1.12772	0.30732	0.40698	0.52665	0.71256		2.74271	0.32019	0.45036	0.60552	0.55356
1.13328	0.30732	0.40698	0.52665	0.71256		2.76934	0.32056	0.45109	0.60666	0.55359
1.13883	0.30732	0.40698	0.52665	0.7185		2.79597	0.32092	0.45181	0.60778	0.55454
1.14439	0.30732	0.40698	0.52665	0.7185		2.8226	0.32128	0.45253	0.6089	0.55538
1.14994	0.30732	0.40698	0.52665	0.7185		2.84923	0.32163	0.45325	0.61	0.5555
1.1555	0.30732	0.40698	0.52665	0.7185		2.87585	0.32198	0.45396	0.6111	0.55644
1.16106	0.30732	0.40698	0.53064	0.72249		2.90248	0.32233	0.45466	0.61219	0.55719
1.16661	0.30732	0.40767	0.53133	0.72318		2.92911	0.32268	0.45535	0.61328	0.55738
1.17217	0.30732	0.40698	0.53064	0.72249		2.95574	0.32302	0.45605	0.61435	0.55832
1.17772	0.30732	0.40734	0.531	0.72285		2.98237	0.32336	0.45673	0.61542	0.55898
1.18328	0.30732	0.411	0.53466	0.72651		3.009	0.3237	0.45742	0.61648	0.55925
1.18883	0.30732	0.41067	0.53433	0.72618		3.03562	0.32404	0.45809	0.61753	0.56018
1.19439	0.30732	0.41067	0.53433	0.72618		3.06225	0.32437	0.45876	0.61857	0.56075
1.19994	0.30732	0.411	0.53466	0.72651		3.08888	0.3247	0.45943	0.61961	0.5611
1.2055	0.30732	0.41067	0.53433	0.72618		3.11551	0.32503	0.46009	0.62064	0.56201
1.21106	0.30732	0.411	0.53466	0.72651		3.14214	0.32536	0.46075	0.62166	0.5625
1.21661	0.30732	0.411	0.53466	0.72651		3.16877	0.32568	0.4614	0.62268	0.56292
1.22217	0.30732	0.411	0.53466	0.72651		3.19539	0.326	0.46205	0.62369	0.56383
1.22772	0.30732	0.41067	0.53433	0.72618		3.22202	0.32632	0.4627	0.62469	0.56423
1.23328	0.30732	0.411	0.53466	0.72651		3.24865	0.32664	0.46334	0.62568	0.56473
1.23883	0.30732	0.41067	0.53433	0.72618		3.27528	0.32695	0.46397	0.62667	0.56563
1.24439	0.30732	0.411	0.53466	0.72651		3.30191	0.32726	0.4646	0.62766	0.56595
1.24994	0.30732	0.411	0.53466	0.72651		3.32854	0.32757	0.46523	0.62863	0.56652
1.2555	0.30732	0.411	0.53466	0.72651		3.35516	0.32788	0.46585	0.6296	0.56741
1.26106	0.30732	0.411	0.53466	0.72651		3.38179	0.32818	0.46647	0.63057	0.56765
1.26661	0.30732	0.411	0.53466	0.72651		3.40842	0.32849	0.46708	0.63152	0.56829
1.27217	0.30732	0.411	0.53466	0.72651		3.43505	0.32879	0.46769	0.63248	0.56917
1.27772	0.30732	0.411	0.53466	0.73194		3.46168	0.32909	0.4683	0.63342	0.56934
1.28328	0.30732	0.411	0.53466	0.73194		3.48831	0.32938	0.4689	0.63436	0.57005
1.28883	0.30732	0.411	0.53835	0.73563		3.51493	0.32968	0.4695	0.6353	0.57092
1.29439	0.30732	0.411	0.54267	0.73995		3.54156	0.32997	0.4701	0.63622	0.571
1.29994	0.30732	0.411	0.54267	0.73995		3.56819	0.33026	0.47069	0.63715	0.57178
1.3055	0.30732	0.411	0.54267	0.73995		3.59482	0.33055	0.47128	0.63806	0.57264
1.31106	0.30732	0.41532	0.54666	0.74394		3.62145	0.33084	0.47186	0.63898	0.57266
1.31661	0.30834	0.41967	0.55101	0.74829		3.64808	0.33112	0.47244	0.63988	0.5735
1.32217	0.31101	0.42234	0.55401	0.75129		3.6747	0.33141	0.47302	0.64078	0.5743
1.32772	0.31167	0.423	0.55467	0.75195		3.70133	0.33169	0.47359	0.64168	0.57435
1.33328	0.31134	0.42267	0.55434	0.75162		3.72796	0.33197	0.47416	0.64257	0.5752
1.33883	0.31134	0.42267	0.55401	0.75129		3.75459	0.33225	0.47473	0.64346	0.57592
1.34439	0.30999	0.42132	0.55299	0.75027		3.78122	0.33252	0.47529	0.64434	0.57605
1.34994	0.30732	0.41865	0.54999	0.74727		3.80785	0.3328	0.47585	0.64521	0.57689
1.3555	0.30732	0.41865	0.55032	0.7476		3.83447	0.33307	0.47641	0.64608	0.57753
1.36106	0.30732	0.41865	0.55032	0.7476		3.8611	0.33334	0.47696	0.64695	0.57773
1.36661	0.30732	0.41832	0.54999	0.74727		3.88773	0.33361	0.47751	0.64781	0.57856
1.37217	0.30732	0.41865	0.55032	0.7476		3.91436	0.33388	0.47806	0.64867	0.57912
1.37772	0.30834	0.41967	0.55134	0.74862		3.94099	0.33415	0.47861	0.64952	0.57939
1.38328	0.31068	0.42201	0.55335	0.75063		3.96761	0.33441	0.47915	0.65037	0.58022
1.38883	0.31134	0.423	0.55467	0.75195		3.99424	0.33467	0.47969	0.65121	0.5807
1.39439	0.31134	0.42267	0.55434	0.7521		4.02087	0.33494	0.48022	0.65205	0.58104
1.39994	0.31134	0.42267	0.55434	0.75162		4.0475	0.3352	0.48075	0.65288	0.58186
1.4055	0.31134	0.42267	0.55434	0.75162		4.07413	0.33546	0.48128	0.65371	0.58226
1.41106	0.31134	0.42267	0.55434	0.75162		4.10076	0.33571	0.48181	0.65453	0.58267
1.41661	0.31167	0.423	0.55467	0.75195		4.12738	0.33597	0.48233	0.65535	0.58348
1.42217	0.31167	0.423	0.55467	0.75195		4.15401	0.33622	0.48285	0.65617	0.58382
1.42772	0.31167	0.423	0.55467	0.75195		4.18064	0.33648	0.48337	0.65698	0.58429
1.43328	0.31167	0.42267	0.55434	0.75801		4.20727	0.33673	0.48389	0.65779	0.58509
1.43883	0.31167	0.423	0.55467	0.76377		4.2339	0.33698	0.4844	0.65859	0.58535
1.44439	0.31167	0.42501	0.55668	0.75396		4.26053	0.33723	0.48491	0.65939	0.58589
1.44994	0.31167	0.42735	0.55902	0.7563		4.28715	0.33747	0.48542	0.66019	0.58669
1.4555	0.31167	0.42669	0.55836	0.75564		4.31378	0.33772	0.48592	0.66098	0.58688
1.46106	0.31167	0.423	0.55467	0.75195		4.34041	0.33796	0.48643	0.66177	0.58748
1.46661	0.31167	0.423	0.55467	0.76377		4.36704	0.33821	0.48693	0.66255	0.58827
1.47217	0.31167	0.423	0.55467	0.76377		4.39367	0.33845	0.48742	0.66333	0.58839
1.47772	0.31167	0.42435	0.56001	0.76713		4.4203	0.33869	0.48792	0.66411	0.58906
1.48328	0.31167	0.42501	0.55668	0.76578		4.44692	0.33893	0.48841	0.66488	0.58984
1.48883	0.31167	0.42501	0.55668	0.76578		4.47355	0.33917	0.4889	0.66565	0.58989
1.49439	0.31167	0.42468	0.56034	0.76944		4.50018	0.33941	0.48939	0.66642	0.59062
1.49994	0.31167	0.426	0.56166	0.77076		4.52681	0.33964	0.48987	0.66718	0.59138
1.5055	0.31167	0.42534	0.561	0.7701		4.55344	0.33988	0.49035	0.66794	0.59139
1.51106	0.31167	0.42669	0.56235	0.77145		4.58007	0.34011	0.49083	0.66869	0.59217
1.51661	0.31167	0.42702	0.56268	0.77178		4.60669	0.34034	0.49131	0.66944	0.59286
1.52217	0.31167	0.42702	0.56268	0.77178		4.63332	0.34057	0.49179	0.67019	0.59294
1.52772	0.31167	0.42333	0.55899	0.76809		4.65995	0.3408	0.49226	0.67093	0.5937
1.53328	0.31167	0.423	0.55866	0.76776		4.68658	0.34103	0.49273	0.67167	0.59432
1.53883	0.31167	0.423	0.55866	0.76776		4.71321	0.34126	0.4932	0.67241	0.59446
1.54439	0.31167	0.423	0.55866	0.76776		4.73984	0.34148	0.49367	0.67314	0.59522
1.54994	0.31167	0.423	0.55866	0.76776		4.76646	0.34171	0.49413	0.67387	0.59577
1.5555	0.31167	0.42702	0.56268	0.77178		4.79309	0.34193	0.4946	0.6746	0.59598
1.56106	0.31167	0.42702	0.56268	0.77178		4.81972	0.34216	0.49506	0.67533	0.59673
1.56661	0.31167	0.42702	0.56268	0.77178		4.84635	0.34238	0.49551	0.67605	0.59721
1.57217	0.31167	0.42702	0.56268	0.77178		4.87298	0.3426	0.49597	0.67676	0.59748
1.57772	0.31167	0.42702	0.56268	0.77772		4.8996	0.34282	0.49642	0.67748	0.59823
1.58328	0.31167	0.42702	0.56268	0.77277		4.92623	0.34304	0.49688	0.67819	0.59864
1.58883	0.31167	0.42702	0.56268	0.77178		4.95286	0.34326	0.49733	0.6789	0.59898
1.59439	0.31167	0.42702	0.56235	0.77145		4.97949	0.34347	0.49777	0.6796	0.59972
1.59994	0.31167	0.42702	0.56268	0.77673		5.00612	0.34369	0.49822	0.6803	0.60006
1.6055	0.31167	0.42702	0.56268	0.77673		5.03275	0.3439	0.49866	0.681	0.60046
1.61106	0.31167	0.42702	0.56268	0.77178		5.05937	0.34412	0.49911	0.6817	0.60119
1.61661	0.31167	0.42735	0.56301	0.77211		5.086	0.34433	0.49955	0.68239	0.60147
1.62217	0.31167	0.42702	0.56268	0.77178		5.11263	0.34454	0.49998	0.68308	0.60192
1.62772	0.31167	0.42735	0.56301	0.77211		5.13926	0.34475	0.50042	0.68377	0.60265
1.63328	0.31167	0.42702	0.56268	0.77772		5.16589	0.34496	0.50086	0.68445	0.60287
1.63883	0.31167	0.42669	0.56235	0.77739		5.19252	0.34517	0.50129	0.68514	0.60338
1.64439	0.31167	0.42702	0.56268	0.77178		5.21914	0.34538	0.50172	0.68582	0.60411
1.64994	0.31167	0.42702	0.5637	0.77874		5.24577	0.34558	0.50215	0.68649	0.60426
1.6555	0.31167	0.42702	0.56304	0.77709		5.2724	0.34579	0.50257	0.68716	0.60483
1.66106	0.31167	0.42702	0.56337	0.77841		5.29903	0.346	0.503	0.68784	0.60554
1.66661	0.315	0.43068	0.57003	0.78507		5.32566	0.3462	0.50342	0.6885	0.60563
1.67217	0.31701	0.43269	0.57237	0.78741		5.35229	0.3464	0.50385	0.68917	0.60626
1.67772	0.31434	0.43002	0.5697	0.78474		5.37891	0.34661	0.50427	0.68983	0.60697
1.68328	0.31167	0.42702	0.5667	0.78174		5.40554	0.34681	0.50468	0.69049	0.607
1.68883	0.31167	0.42702	0.5667	0.78174		5.43217	0.34701	0.5051	0.69115	0.60768
1.69439	0.31167	0.42702	0.56268	0.77772		5.4588	0.34721	0.50552	0.6918	0.60835
1.69994	0.31167	0.42735	0.56703	0.78207		5.48543	0.34741	0.50593	0.69245	0.60839
1.7055	0.31167	0.42702	0.5667	0.78174		5.51206	0.3476	0.50634	0.6931	0.6091
1.71106	0.31167	0.42702	0.5667	0.78174		5.53868	0.3478	0.50675	0.69375	0.6097
1.71661	0.31167	0.42702	0.5667	0.78174		5.56531	0.348	0.50716	0.6944	0.6098
1.72217	0.31167	0.42702	0.5667	0.78174		5.59194	0.34819	0.50757	0.69504	0.6105
1.72772	0.31167	0.42702	0.5667	0.78174		5.61857	0.34839	0.50797	0.69568	0.61104
1.73328	0.31167	0.42735	0.56535	0.78039		5.6452	0.34858	0.50837	0.69631	0.6112
1.73883	0.31167	0.42702	0.5667	0.78174		5.67183	0.34877	0.50878	0.69695	0.61189
1.74439	0.31167	0.42735	0.56703	0.78207		5.69845	0.34897	0.50918	0.69758	0.61237
1.74994	0.31167	0.42702	0.5667	0.78174		5.72508	0.34916	0.50958	0.69821	0.61258
1.7555	0.31167	0.42702	0.5667	0.78174		5.75171	0.34935	0.50997	0.69884	0.61327
1.76106	0.31167	0.42702	0.5667	0.78174		5.77834	0.34954	0.51037	0.69946	0.61369
1.76661	0.31167	0.42702	0.5667	0.78714		5.80497	0.34973	0.51076	0.70009	0.61396
1.77217	0.31167	0.42702	0.5667	0.78222		5.83159	0.34992	0.51116	0.70071	0.61464
1.77772	0.31167	0.42669	0.56637	0.78141		5.85822	0.3501	0.51155	0.70133	0.615
1.78328	0.31167	0.42702	0.5667	0.78666		5.88485	0.35029	0.51194	0.70194	0.61532
1.78883	0.31167	0.42702	0.5667	0.78666		5.91148	0.35048	0.51232	0.70256	0.616
1.79439	0.31167	0.42735	0.56703	0.78207		5.93811	0.35066	0.51271	0.70317	0.6163
1.79994	0.31167	0.42735	0.56703	0.78747		5.96474	0.35085	0.5131	0.70378	0.61668
1.8055	0.31167	0.42702	0.5667	0.78666		5.99136	0.35103	0.51348	0.70439	0.61736
1.81106	0.31167	0.42702	0.5667	0.78714		6.01799	0.35121	0.51386	0.70499	0.61759
1.81661	0.31167	0.42702	0.5667	0.78174		6.04462	0.3514	0.51424	0.70559	0.61803
1.82217	0.31167	0.42702	0.5667	0.78666		6.07125	0.35158	0.51462	0.70619	0.6187
1.82772	0.31167	0.42702	0.5667	0.78174		6.09788	0.35176	0.515	0.70679	0.61887
1.83328	0.31167	0.42702	0.5667	0.78714		6.12451	0.35194	0.51538	0.70739	0.61937
1.83883	0.31167	0.42702	0.5667	0.78714		6.15113	0.35212	0.51576	0.70798	0.62003
1.84439	0.31167	0.42933	0.56901	0.78405		6.17776	0.3523	0.51613	0.70858	0.62014
1.84994	0.31167	0.42735	0.56703	0.78747		6.20439	0.35248	0.5165	0.70917	0.62069
1.8555	0.31167	0.42867	0.56835	0.78879		6.23102	0.35266	0.51687	0.70976	0.62135
1.86106	0.31167	0.435	0.57468	0.79512		6.25765	0.35283	0.51724	0.71034	0.62141
1.86661	0.31167	0.435	0.57468	0.79512		6.28428	0.35301	0.51761	0.71093	0.62201
1.87217	0.31167	0.435	0.57468	0.79512		6.3109	0.35318	0.51798	0.71151	0.62267
1.87772	0.31167	0.435	0.582	0.80244		6.33753	0.35336	0.51835	0.71209	0.62267
1.88328	0.31167	0.43467	0.58233	0.80277		6.36416	0.35353	0.51871	0.71267	0.62332
1.88883	0.31167	0.43467	0.58233	0.80277		6.39079	0.35371	0.51908	0.71324	0.62392
1.89439	0.31167	0.435	0.57468	0.79512		6.41742	0.35388	0.51944	0.71382	0.62397
1.89994	0.31167	0.435	0.57501	0.79497		6.44405	0.35405	0.5198	0.71439	0.62462
1.9055	0.31167	0.435	0.58266	0.8031		6.47067	0.35423	0.52016	0.71496	0.62516
1.91106	0.31167	0.435	0.58266	0.8031		6.4973	0.3544	0.52052	0.71553	0.62527
1.91661	0.31167	0.435	0.58266	0.80262		6.52393	0.35457	0.52088	0.7161	0.62592
1.92217	0.31167	0.43533	0.58299	0.80295		6.55056	0.35474	0.52123	0.71666	0.62639
1.92772	0.31167	0.435	0.58266	0.80262		6.57719	0.35491	0.52159	0.71723	0.62656
1.93328	0.31167	0.435	0.58266	0.8031		6.60382	0.35508	0.52194	0.71779	0.6272
1.93883	0.31167	0.435	0.58101	0.80145		6.63044	0.35524	0.5223	0.71835	0.62762
1.94439	0.31167	0.435	0.58266	0.8031		6.65707	0.35541	0.52265	0.7189	0.62784
1.94994	0.31167	0.435	0.58266	0.8031		6.6837	0.35558	0.523	0.71946	0.62848
1.9555	0.31167	0.435	0.58266	0.8031		6.71033	0.35574	0.52335	0.72001	0.62884
1.96106	0.31167	0.43533	0.58299	0.80343		6.73696	0.35591	0.5237	0.72057	0.62911
1.96661	0.31167	0.43533	0.58299	0.80343		6.76358	0.35608	0.52404	0.72112	0.62974
1.97217	0.31167	0.435	0.58266	0.8031		6.79021	0.35624	0.52439	0.72167	0.63005
1.97772	0.31167	0.435	0.58302	0.80397		6.81684	0.3564	0.52473	0.72221	0.63037
1.98328	0.31167	0.435	0.58266	0.8031		6.84347	0.35657	0.52508	0.72276	0.631
1.98883	0.31167	0.435	0.58266	0.81051		6.8701	0.35673	0.52542	0.7233	0.63125
1.99439	0.31167	0.435	0.58266	0.8031		6.89673	0.35689	0.52576	0.72384	0.63163
1.99994	0.31167	0.435	0.58266	0.80262		6.92335	0.35706	0.5261	0.72439	0.63225
2.0055	0.312	0.43533	0.58299	0.81528		6.94998	0.35722	0.52644	0.72492	0.63245
2.01106	0.312	0.43533	0.58299	0.81528		6.97661	0.35738	0.52678	0.72546	0.63287
2.01661	0.31167	0.435	0.58266	0.8031		7.00324	0.35754	0.52712	0.726	0.63349
2.02217	0.31167	0.435	0.58266	0.81495		7.02987	0.3577	0.52745	0.72653	0.63363
2.02772	0.31167	0.435	0.58266	0.81495		7.0565	0.35786	0.52779	0.72706	0.63411
2.03328	0.31167	0.435	0.58266	0.81396		7.08312	0.35802	0.52812	0.72759	0.63473
2.03883	0.312	0.43533	0.58299	0.81528		7.10975	0.35817	0.52846	0.72812	0.63481
2.04439	0.31266	0.43566	0.58332	0.81363		7.13638	0.35833	0.52879	0.72865	0.63534
2.04994	0.31599	0.43932	0.58698	0.81681		7.16301	0.35849	0.52912	0.72917	0.63596
2.0555	0.312	0.43533	0.58335	0.81564		7.18964	0.35864	0.52945	0.7297	0.63599
2.06106	0.31167	0.435	0.58266	0.81495		7.21627	0.3588	0.52978	0.73022	0.63657
2.06661	0.31167	0.435	0.58266	0.80262		7.24289	0.35896	0.5301	0.73074	0.63715
2.07217	0.31167	0.435	0.58266	0.80559		7.26952	0.35911	0.53043	0.73126	0.63718
2.07772	0.31167	0.435	0.58266	0.81495		7.29615	0.35927	0.53076	0.73178	0.63778
2.08328	0.31167	0.43533	0.58299	0.81528		7.32278	0.35942	0.53108	0.7323	0.63832
2.08883	0.312	0.43533	0.58299	0.81528		7.34941	0.35957	0.53141	0.73281	0.63839
2.09439	0.31266	0.43599	0.58365	0.81594		7.37604	0.35973	0.53173	0.73333	0.63899
2.09994	0.31332	0.43665	0.58431	0.8166		7.40266	0.35988	0.53205	0.73384	0.63947
2.1055	0.31533	0.43866	0.58632	0.81861		7.42929	0.36003	0.53237	0.73435	0.63959
2.11106	0.31566	0.43899	0.58665	0.81894		7.45592	0.36018	0.53269	0.73486	0.64019
2.11661	0.32001	0.44301	0.59067	0.82296		7.48255	0.36033	0.53301	0.73536	0.64061
2.12217	0.31968	0.44301	0.59169	0.81954		7.50918	0.36049	0.53333	0.73587	0.64079
2.12772	0.31668	0.44001	0.58767	0.81996		7.53581	0.36064	0.53365	0.73637	0.64138
2.13328	0.31566	0.43899	0.591	0.82329		7.56243	0.36079	0.53396	0.73688	0.64175
2.13883	0.31299	0.43632	0.58833	0.82062		7.58906	0.36093	0.53428	0.73738	0.64198
2.14439	0.31734	0.44067	0.59268	0.82497		7.61569	0.36108	0.53459	0.73788	0.64257
2.14994	0.32001	0.44334	0.59535	0.82764		7.64232	0.36123	0.53491	0.73838	0.64289
2.1555	0.31968	0.44301	0.59502	0.82731		7.66895	0.36138	0.53522	0.73888	0.64316
2.16106	0.31968	0.44301	0.59469	0.82698		7.69557	0.36153	0.53553	0.73937	0.64375
2.16661	0.31968	0.44301	0.59469	0.82698		7.7222	0.36167	0.53584	0.73987	0.64401
2.17217	0.31968	0.44301	0.59502	0.82731		7.74883	0.36182	0.53615	0.74036	0.64434
2.17772	0.31968	0.44301	0.59469	0.82698		7.77546	0.36197	0.53646	0.74085	0.64492
2.18328	0.31968	0.44301	0.59502	0.82731		7.80209	0.36211	0.53677	0.74134	0.64513
2.18883	0.31968	0.44301	0.59502	0.82731		7.82872	0.36226	0.53708	0.74183	0.64551
2.19439	0.31968	0.44301	0.59502	0.82731		7.85534	0.3624	0.53738	0.74232	0.64609
2.19994	0.31968	0.44301	0.59502	0.82731		7.88197	0.36255	0.53769	0.74281	0.64625
2.2055	0.31968	0.44301	0.59502	0.83028		7.9086	0.36269	0.53799	0.74329	0.64667
2.21106	0.31968	0.44301	0.59502	0.83322		7.93523	0.36283	0.5383	0.74378	0.64725
2.21661	0.31968	0.44301	0.59502	0.82731		7.96186	0.36298	0.5386	0.74426	0.64736
2.22217	0.31968	0.44301	0.59502	0.82731		7.98849	0.36312	0.5389	0.74474	0.64782
2.22772	0.31968	0.44301	0.59502	0.83322		8.01511	0.36326	0.5392	0.74522	0.6484
2.23328	0.32001	0.44367	0.59568	0.82797		8.04174	0.3634	0.5395	0.7457	0.64846
2.23883	0.31968	0.44301	0.59502	0.82731		8.06837	0.36355	0.5398	0.74618	0.64897
2.24439	0.31968	0.44301	0.59502	0.8283		8.095	0.36369	0.5401	0.74665	0.64954
2.24994	0.31968	0.44334	0.59535	0.83355		8.12163	0.36383	0.5404	0.74713	0.64955
2.2555	0.31968	0.44301	0.59469	0.82845		8.14826	0.36397	0.5407	0.7476	0.65011
2.26106	0.31968	0.44301	0.59502	0.83322		8.17488	0.36411	0.54099	0.74808	0.65064
2.26661	0.31968	0.44268	0.59469	0.83289		8.20151	0.36425	0.54129	0.74855	0.65068
2.27217	0.31968	0.44301	0.59502	0.83322		8.22814	0.36439	0.54158	0.74902	0.65125
2.27772	0.31968	0.44301	0.59502	0.83322		8.25477	0.36452	0.54188	0.74949	0.65173
2.28328	0.31968	0.4437	0.59571	0.83391		8.2814	0.36466	0.54217	0.74995	0.65182
2.28883	0.31968	0.44703	0.59904	0.83724		8.30803	0.3648	0.54246	0.75042	0.65238
2.29439	0.31968	0.44736	0.59937	0.83757		8.33465	0.36494	0.54276	0.75089	0.65281
2.29994	0.32001	0.44736	0.59937	0.83757		8.36128	0.36507	0.54305	0.75135	0.65294
2.3055	0.31968	0.44703	0.59871	0.83691		8.38791	0.36521	0.54334	0.75181	0.6535
2.31106	0.31968	0.44703	0.59904	0.83724		8.41454	0.36535	0.54363	0.75227	0.65388
2.31661	0.31968	0.44703	0.59904	0.83724		8.44117	0.36548	0.54391	0.75274	0.65406
2.32217	0.31968	0.44703	0.59904	0.83724		8.4678	0.36562	0.5442	0.75319	0.65462
2.32772	0.31968	0.44703	0.59904	0.83724		8.49442	0.36575	0.54449	0.75365	0.65495
2.33328	0.31968	0.44736	0.59937	0.83757		8.52105	0.36589	0.54478	0.75411	0.65517
2.33883	0.31968	0.44703	0.60303	0.84123		8.54768	0.36602	0.54506	0.75457	0.65573
2.34439	0.31968	0.44703	0.59904	0.83724		8.57431	0.36616	0.54535	0.75502	0.65601
2.34994	0.31968	0.44703	0.59904	0.83724		8.60094	0.36629	0.54563	0.75547	0.65628
2.3555	0.31968	0.44703	0.59904	0.83775		8.62756	0.36642	0.54591	0.75593	0.65683
2.36106	0.31968	0.44703	0.60303	0.84123		8.65419	0.36656	0.5462	0.75638	0.65706
2.36661	0.31968	0.44703	0.59904	0.84318		8.68082	0.36669	0.54648	0.75683	0.65738
2.37217	0.31968	0.44703	0.59904	0.83724		8.70745	0.36682	0.54676	0.75728	0.65793
2.37772	0.31968	0.44703	0.59904	0.83724		8.73408	0.36695	0.54704	0.75772	0.65811
2.38328	0.31968	0.44703	0.60303	0.84123		8.76071	0.36708	0.54732	0.75817	0.65848
2.38883	0.31968	0.44703	0.59871	0.83691		8.78733	0.36722	0.5476	0.75862	0.65902
2.39439	0.31968	0.44703	0.59904	0.84318		8.81396	0.36735	0.54788	0.75906	0.65916
2.39994	0.31968	0.44736	0.59904	0.83724		8.84059	0.36748	0.54816	0.75951	0.65957
2.4055	0.31968	0.44703	0.59904	0.84318		8.86722	0.36761	0.54843	0.75995	0.66011
2.41106	0.32001	0.44736	0.59937	0.83757		8.89385	0.36774	0.54871	0.76039	0.6602
2.41661	0.31968	0.44736	0.59937	0.83955		8.92048	0.36787	0.54898	0.76083	0.66065
2.42217	0.31968	0.44703	0.59904	0.84318		8.9471	0.368	0.54926	0.76127	0.66119
2.42772	0.32001	0.44736	0.59904	0.84318		8.97373	0.36812	0.54953	0.76171	0.66123
2.43328	0.31968	0.44736	0.59937	0.84201		9.00036	0.36825	0.54981	0.76215	0.66173
2.43883	0.31968	0.44703	0.59904	0.84318		9.02699	0.36838	0.55008	0.76258	0.66226
2.44439	0.31968	0.44703	0.59904	0.84318		9.05362	0.36851	0.55035	0.76302	0.66227
2.44994	0.31968	0.44703	0.59871	0.84285		9.08025	0.36864	0.55062	0.76345	0.6628
2.4555	0.31968	0.44736	0.59937	0.84351		9.10687	0.36876	0.5509	0.76388	0.66328
2.46106	0.31968	0.44736	0.60336	0.8475		9.1335	0.36889	0.55117	0.76432	0.66334
2.46661	0.32001	0.44736	0.6027	0.84684		9.16013	0.36902	0.55144	0.76475	0.66387
2.47217	0.32001	0.44736	0.60336	0.8475		9.18676	0.36914	0.5517	0.76518	0.6643
2.47772	0.31968	0.44703	0.60303	0.84717		9.21339	0.36927	0.55197	0.76561	0.6644
2.48328	0.31968	0.44703	0.59904	0.84318		9.24002	0.36939	0.55224	0.76603	0.66493
2.48883	0.31968	0.44736	0.59937	0.84351		9.26664	0.36952	0.55251	0.76646	0.66532
2.49439	0.31968	0.44703	0.60036	0.8445		9.29327	0.36964	0.55277	0.76689	0.66546
2.49994	0.31968	0.44703	0.60105	0.84519		9.3199	0.36977	0.55304	0.76731	0.66599
2.5055	0.31968	0.44703	0.59904	0.84318		9.34653	0.36989	0.5533	0.76774	0.66632
2.51106	0.32001	0.44736	0.59937	0.84351		9.37316	0.37002	0.55357	0.76816	0.66651
2.51661	0.31968	0.44703	0.59904	0.84318		9.39979	0.37014	0.55383	0.76858	0.66704
2.52217	0.32001	0.44703	0.59904	0.84318		9.42641	0.37026	0.5541	0.769	0.66733
2.52772	0.32001	0.44769	0.60303	0.84717		9.45304	0.37038	0.55436	0.76942	0.66756
2.53328	0.31968	0.44703	0.60303	0.84717		9.47967	0.37051	0.55462	0.76984	0.66808
2.53883	0.31968	0.44703	0.60303	0.84717		9.5063	0.37063	0.55488	0.77026	0.66832
2.54439	0.31968	0.44736	0.60336	0.8475		9.53293	0.37075	0.55514	0.77068	0.6686
2.54994	0.31968	0.44703	0.60303	0.84717		9.55956	0.37087	0.5554	0.7711	0.66912
2.5555	0.31968	0.44703	0.60303	0.85899		9.58618	0.371	0.55566	0.77151	0.66932
2.56106	0.31968	0.44703	0.60303	0.84717		9.61281	0.37112	0.55592	0.77193	0.66964
2.56661	0.31968	0.44736	0.60336	0.8475		9.63944	0.37124	0.55618	0.77234	0.67016
2.57217	0.31968	0.44736	0.60336	0.8475		9.66607	0.37136	0.55644	0.77275	0.67031
2.57772	0.31968	0.44703	0.60303	0.84717		9.6927	0.37148	0.5567	0.77316	0.67067
2.58328	0.31968	0.44703	0.60303	0.84717		9.71932	0.3716	0.55695	0.77358	0.67119
2.58883	0.31968	0.44703	0.60303	0.84717		9.74595	0.37172	0.55721	0.77399	0.67129
2.59439	0.31968	0.44703	0.60303	0.84717		9.77258	0.37184	0.55746	0.7744	0.6717
2.59994	0.31968	0.44703	0.60303	0.84717		9.79921	0.37196	0.55772	0.7748	0.67221
2.6055	0.31968	0.44736	0.60336	0.8475		9.82584	0.37207	0.55797	0.77521	0.67227
2.61106	0.31968	0.44703	0.60303	0.84717		9.85247	0.37219	0.55823	0.77562	0.67272
2.61661	0.31968	0.45102	0.60702	0.86349		9.87909	0.37231	0.55848	0.77602	0.67323
2.62217	0.31968	0.45036	0.60636	0.85593		9.90572	0.37243	0.55873	0.77643	0.67325
2.62772	0.31968	0.45102	0.60702	0.85116		9.93235	0.37255	0.55898	0.77683	0.67374
2.63328	0.31968	0.45102	0.60702	0.85116		9.95898	0.37266	0.55924	0.77723	0.67422
2.63883	0.31968	0.45135	0.60735	0.86085		9.98561	0.37278	0.55949	0.77764	0.67424
2.64439	0.31968	0.45102	0.60702	0.86349		10.0122	0.3729	0.55974	0.77804	0.67475
2.64994	0.31968	0.45102	0.60702	0.85116		10.0389	0.37302	0.55999	0.77844	0.67518
2.6555	0.31968	0.45102	0.60702	0.85116		10.0655	0.37313	0.56024	0.77884	0.67525
2.66106	0.31968	0.45135	0.60735	0.86382		10.0921	0.37325	0.56049	0.77924	0.67576
2.66661	0.31968	0.45102	0.60702	0.85116		10.1188	0.37336	0.56073	0.77963	0.67615
2.67217	0.31968	0.45135	0.60735	0.86382		10.1454	0.37348	0.56098	0.78003	0.67626
2.67772	0.31968	0.45135	0.60735	0.86382		10.172	0.37359	0.56123	0.78043	0.67676
2.68328	0.31968	0.45102	0.60702	0.86298		10.1986	0.37371	0.56147	0.78082	0.6771
2.68883	0.31968	0.45102	0.60702	0.85116		10.2253	0.37382	0.56172	0.78122	0.67726
2.69439	0.31968	0.45102	0.60702	0.86349		10.2519	0.37394	0.56197	0.78161	0.67776
2.69994	0.31968	0.45102	0.60702	0.86349		10.2785	0.37405	0.56221	0.782	0.67806
2.7055	0.31968	0.45135	0.60735	0.86331		10.3051	0.37417	0.56246	0.7824	0.67825
2.71106	0.31968	0.45102	0.60702	0.85116		10.3318	0.37428	0.5627	0.78279	0.67875
2.71661	0.31968	0.45102	0.60702	0.86349		10.3584	0.37439	0.56294	0.78318	0.679
2.72217	0.31968	0.45135	0.60735	0.86382		10.385	0.37451	0.56319	0.78357	0.67924
2.72772	0.31968	0.45135	0.60735	0.86331		10.4117	0.37462	0.56343	0.78396	0.67974
2.73328	0.31968	0.45102	0.60702	0.86349		10.4383	0.37473	0.56367	0.78434	0.67995
2.73883	0.31968	0.45135	0.60735	0.86331		10.4649	0.37484	0.56391	0.78473	0.68023
2.74439	0.31968	0.45102	0.60702	0.86349		10.4916	0.37496	0.56415	0.78512	0.68072
2.74994	0.31968	0.45102	0.60702	0.86349		10.5182	0.37507	0.56439	0.7855	0.68089
2.7555	0.31968	0.45102	0.61503	0.8715		10.5448	0.37518	0.56463	0.78589	0.68121
2.76106	0.31968	0.45102	0.60702	0.86349		10.5714	0.37529	0.56487	0.78627	0.6817
2.76661	0.31968	0.45102	0.60702	0.86349		10.5981	0.3754	0.56511	0.78666	0.68182
2.77217	0.31968	0.45102	0.60702	0.86349		10.6247	0.37551	0.56535	0.78704	0.68219
2.77772	0.31968	0.45102	0.60702	0.86349		10.6513	0.37562	0.56559	0.78742	0.68267
2.78328	0.31968	0.45135	0.60735	0.86331		10.6779	0.37573	0.56582	0.7878	0.68276
2.78883	0.31968	0.45135	0.60735	0.86382		10.7046	0.37584	0.56606	0.78818	0.68316
2.79439	0.31968	0.45102	0.60702	0.86349		10.7312	0.37595	0.5663	0.78856	0.68364
2.79994	0.31968	0.45102	0.60702	0.86298		10.7578	0.37606	0.56653	0.78894	0.68368
2.8055	0.31968	0.45102	0.60702	0.86298		10.7845	0.37617	0.56677	0.78932	0.68412
2.81106	0.31968	0.45102	0.60702	0.86349		10.8111	0.37628	0.567	0.78969	0.68461
2.81661	0.31968	0.45135	0.60735	0.86382		10.8377	0.37639	0.56724	0.79007	0.68461
2.82217	0.31968	0.45135	0.60735	0.86973		10.8643	0.3765	0.56747	0.79045	0.68509
2.82772	0.31968	0.45135	0.60735	0.86382		10.891	0.37661	0.56771	0.79082	0.68553
2.83328	0.31968	0.45102	0.60837	0.86484		10.9176	0.37672	0.56794	0.79119	0.68557
2.83883	0.31968	0.45102	0.61368	0.87015		10.9442	0.37683	0.56817	0.79157	0.68605
2.84439	0.31968	0.45135	0.60735	0.86382		10.9709	0.37693	0.5684	0.79194	0.68644
2.84994	0.31968	0.45102	0.60804	0.87042		10.9975	0.37704	0.56863	0.79231	0.68652
2.8555	0.31968	0.45102	0.61503	0.8715		11.0241	0.37715	0.56887	0.79268	0.687
2.86106	0.31968	0.45135	0.61536	0.87183		11.0507	0.37725	0.5691	0.79305	0.68735
2.86661	0.31968	0.45102	0.61503	0.87741		11.0774	0.37736	0.56933	0.79342	0.68748
2.87217	0.31968	0.45102	0.61503	0.87741		11.104	0.37747	0.56956	0.79379	0.68795
2.87772	0.31968	0.45102	0.61503	0.87741		11.1306	0.37757	0.56979	0.79416	0.68826
2.88328	0.31968	0.45102	0.61503	0.87741		11.1572	0.37768	0.57001	0.79453	0.68842
2.88883	0.31968	0.45102	0.61503	0.87741		11.1839	0.37779	0.57024	0.7949	0.6889
2.89439	0.31968	0.45102	0.60804	0.87042		11.2105	0.37789	0.57047	0.79526	0.68916
2.89994	0.31968	0.45135	0.61536	0.87774		11.2371	0.378	0.5707	0.79563	0.68937
2.9055	0.31968	0.45102	0.61503	0.87804		11.2638	0.3781	0.57092	0.79599	0.68984
2.91106	0.31968	0.45102	0.61503	--		11.2904	0.37821	0.57115	0.79636	0.69006
2.91661	0.31968	0.45135	0.61536	--		11.317	0.37831	0.57138	0.79672	0.69031
2.92217	0.32001	0.45135	0.61536	--		11.3437	0.37842	0.5716	0.79708	0.69077
2.92772	0.31968	0.45102	0.61302	--		11.3703	0.37852	0.57183	0.79745	0.69096
2.93328	0.31968	0.45102	0.61503	--		11.3969	0.37863	0.57205	0.79781	0.69124
2.93883	0.31968	0.45135	0.61536	--		11.4235	0.37873	0.57228	0.79817	0.69171
2.94439	0.31968	0.45102	0.61503	--		11.4502	0.37883	0.5725	0.79853	0.69185
2.94994	0.31968	0.45102	0.61503	--		11.4768	0.37894	0.57272	0.79889	0.69217
2.9555	0.31968	0.45102	0.61503	--		11.5034	0.37904	0.57295	0.79925	0.69264
2.96106	0.32001	0.45135	0.61536	--		11.53	0.37914	0.57317	0.7996	0.69274
2.96661	0.31968	0.45135	0.61536	--		11.5567	0.37925	0.57339	0.79996	0.6931
2.97217	0.31968	0.45135	0.61536	--		11.5833	0.37935	0.57361	0.80032	0.69356
2.97772	0.31968	0.45102	0.61503	--		11.6099	0.37945	0.57384	0.80068	0.69363
2.98328	0.31968	0.45135	0.61536	--		11.6366	0.37956	0.57406	0.80103	0.69402
2.98883	0.31968	0.45135	0.61536	--		11.6632	0.37966	0.57428	0.80139	0.69448
2.99439	0.31968	0.45102	0.61503	--		11.6898	0.37976	0.5745	0.80174	0.69451
2.99994	0.31968	0.45135	0.61536	--		11.7165	0.37986	0.57472	0.80209	0.69494
3.0055	0.31968	0.45102	0.61503	--		11.7431	0.37996	0.57494	0.80245	0.69538
3.01106	0.31968	0.45102	0.61503	--		11.7697	0.38006	0.57515	0.8028	0.6954
3.01661	0.31968	0.45135	0.61536	--		11.7963	0.38016	0.57537	0.80315	0.69586
3.02217	0.31968	0.45102	0.61503	--		11.823	0.38027	0.57559	0.8035	0.69626
3.02772	0.31968	0.45102	0.61503	--		11.8496	0.38037	0.57581	0.80385	0.69631
3.03328	0.31968	0.45135	0.61536	--		11.8762	0.38047	0.57603	0.8042	0.69677
3.03883	0.31968	0.45135	0.61536	--		11.9028	0.38057	0.57624	0.80455	0.69713
3.04439	0.31968	0.45102	0.61503	--		11.9295	0.38067	0.57646	0.8049	0.69722
3.04994	0.31968	0.45936	0.62337	--		11.9561	0.38077	0.57668	0.80525	0.69768
3.0555	0.31968	0.45936	0.62337	--		11.9827	0.38087	0.57689	0.80559	0.698
3.06106	0.31968	0.45936	0.62337	--		12.0094	0.38097	0.57711	0.80594	0.69813
3.06661	0.31968	0.45735	0.62136	--		12.036	0.38107	0.57732	0.80628	0.69858
3.07217	0.31968	0.45936	0.62337	--		12.0626	0.38116	0.57754	0.80663	0.69886
3.07772	0.31968	0.45903	0.62304	--		12.0892	0.38126	0.57775	0.80697	0.69903
3.08328	0.31968	0.45936	0.62337	--		12.1159	0.38136	0.57796	0.80732	0.69948
3.08883	0.31968	0.45936	0.62337	--		12.1425	0.38146	0.57818	0.80766	0.69972
3.09439	0.31968	0.45936	0.62337	--		12.1691	0.38156	0.57839	0.808	0.69993
3.09994	0.31968	0.45936	0.62337	--		12.1958	0.38166	0.5786	0.80835	0.70038
3.1055	0.31968	0.45936	0.62337	--		12.2224	0.38176	0.57881	0.80869	0.70058
3.11106	0.31968	0.45936	0.62337	--		12.249	0.38185	0.57903	0.80903	0.70082
3.11661	0.31968	0.45936	0.62337	--		12.2756	0.38195	0.57924	0.80937	0.70127
3.12217	0.31968	0.45936	0.62337	--		12.3023	0.38205	0.57945	0.80971	0.70143
3.12772	0.31968	0.45936	0.62337	--		12.3289	0.38215	0.57966	0.81005	0.70171
3.13328	0.31968	0.45936	0.62337	--		12.3555	0.38224	0.57987	0.81039	0.70216
3.13883	0.31968	0.45936	0.62337	--		12.3821	0.38234	0.58008	0.81073	0.70228
3.14439	0.31968	0.45936	0.62337	--		12.4088	0.38244	0.58029	0.81106	0.7026
3.14994	0.31968	0.45936	0.62703	--		12.4354	0.38253	0.5805	0.8114	0.70304
3.1555	0.31968	0.45936	0.62736	--		12.462	0.38263	0.58071	0.81174	0.70313
3.16106	0.31968	0.45936	0.62736	--		12.4887	0.38272	0.58091	0.81207	0.70348
3.16661	0.31968	0.45936	0.62337	--		12.5153	0.38282	0.58112	0.81241	0.70392
3.17217	0.31968	0.45936	0.62736	--		12.5419	0.38292	0.58133	0.81274	0.70397
3.17772	0.31968	0.45969	0.62769	--		12.5686	0.38301	0.58154	0.81308	0.70436
3.18328	0.31968	0.45936	0.62736	--		12.5952	0.38311	0.58174	0.81341	0.7048
3.18883	0.31968	0.45936	0.62736	--		12.6218	0.3832	0.58195	0.81374	0.70481
3.19439	0.32133	0.46101	0.62502	--		12.6484	0.3833	0.58216	0.81407	0.70524
3.19994	0.31968	0.45936	0.62337	--		12.6751	0.38339	0.58236	0.81441	0.70565
3.2055	0.31968	0.45903	0.62304	--		12.7017	0.38349	0.58257	0.81474	0.70568
3.21106	0.31968	0.45936	0.62337	--		12.7283	0.38358	0.58277	0.81507	0.70611
3.21661	0.31968	0.45969	0.6237	--		12.7549	0.38368	0.58298	0.8154	0.70648
3.22217	0.31968	0.45936	0.62337	--		12.7816	0.38377	0.58318	0.81573	0.70655
3.22772	0.31968	0.45936	0.6267	--		12.8082	0.38386	0.58338	0.81606	0.70698
3.23328	0.31968	0.45936	0.62736	--		12.8348	0.38396	0.58359	0.81639	0.70731
3.23883	0.31968	0.45936	0.62736	--		12.8615	0.38405	0.58379	0.81671	0.70742
3.24439	0.31968	0.45936	0.62703	--		12.8881	0.38415	0.58399	0.81704	0.70785
3.24994	0.31968	0.45936	0.62736	--		12.9147	0.38424	0.5842	0.81737	0.70814
3.2555	0.31968	0.45936	0.62736	--		12.9413	0.38433	0.5844	0.81769	0.70828
3.26106	0.31968	0.45936	0.62736	--		12.968	0.38443	0.5846	0.81802	0.70871
3.26661	0.32133	0.46101	0.62901	--		12.9946	0.38452	0.5848	0.81834	0.70896
3.27217	0.32001	0.45969	0.62769			13.0212	0.38461	0.585	0.81867	0.70914
3.27772	0.32067	0.46035	0.62835			13.0479	0.3847	0.58521	0.81899	0.70957
3.28328	0.32133	0.46101	0.62502	--		13.0745	0.3848	0.58541	0.81932	0.70978
3.28883	0.32034	0.45969	0.6237	--		13.1011	0.38489	0.58561	0.81964	0.71
3.29439	0.31968	0.45936	0.62736	--		13.1278	0.38498	0.58581	0.81996	0.71042
3.29994	0.32268	0.46236	0.63036	--		13.1544	0.38507	0.58601	0.82028	0.7106
3.3055	0.32166	0.46134	0.62934	--		13.181	0.38516	0.5862	0.82061	0.71085
3.31106	0.31968	0.45936	0.62736	--		13.2076	0.38525	0.5864	0.82093	0.71128
3.31661	0.32001	0.45969	0.62769	--		13.2343	0.38535	0.5866	0.82125	0.71142
3.32217	0.32199	0.46167	0.62568			13.2609	0.38544	0.5868	0.82157	0.7117
3.32772	0.32001	0.45969	0.6237			13.2875	0.38553	0.587	0.82189	0.71213
3.33328	0.32199	0.46167	0.62967			13.3141	0.38562	0.58719	0.8222	0.71223
3.33883	0.32367	0.46302	0.63069			13.3408	0.38571	0.58739	0.82252	0.71255
3.34439	0.321	0.46068	0.62868			13.3674	0.3858	0.58759	0.82284	0.71297
3.34994	0.32232	0.462	0.63			13.394	0.38589	0.58779	0.82316	0.71304
3.3555	0.32034	0.46035	0.62835			13.4207	0.38598	0.58798	0.82347	0.71339
3.36106	0.31968	0.45936	0.62736			13.4473	0.38607	0.58818	0.82379	0.71381
3.36661	0.32334	0.46302	0.63102			13.4739	0.38616	0.58837	0.82411	0.71384
3.37217	0.324	0.46368	0.63168	--		13.5005	0.38625	0.58857	0.82442	0.71423
3.37772	0.324	0.46368	0.63168	--		13.5272	0.38634	0.58876	0.82474	0.71465
3.38328	0.32367	0.46335	0.63135	--		13.5538	0.38643	0.58896	0.82505	0.71465
3.38883	0.324	0.46368	0.63168	--		13.5804	0.38652	0.58915	0.82537	0.71507
3.39439	0.324	0.46368	0.63168	--		13.607	0.38661	0.58935	0.82568	0.71545
3.39994	0.324	0.46401	0.63201	--		13.6337	0.3867	0.58954	0.82599	0.71549
3.4055	0.324	0.46368	0.63168	--		13.6603	0.38679	0.58973	0.8263	0.71591
3.41106	0.324	0.46368	0.63168	--		13.6869	0.38687	0.58993	0.82662	0.71624
3.41661	0.32367	0.46335	0.63135	--		13.7136	0.38696	0.59012	0.82693	0.71632
3.42217	0.32301	0.46269	0.63069	--		13.7402	0.38705	0.59031	0.82724	0.71674
3.42772	0.324	0.46368	0.63168	--		13.7668	0.38714	0.5905	0.82755	0.71704
3.43328	0.32034	0.46002	0.62802	--		13.7934	0.38723	0.59069	0.82786	0.71715
3.43883	0.324	0.46368	0.63168	--		13.8201	0.38732	0.59089	0.82817	0.71757
3.44439	0.324	0.46368	0.63168	--		13.8467	0.3874	0.59108	0.82848	0.71783
3.44994	0.324	0.46335	0.63135	--		13.8733	0.38749	0.59127	0.82878	0.71798
3.4555	0.324	0.46368	0.63168	--		13.9	0.38758	0.59146	0.82909	0.71839
3.46106	0.324	0.46368	0.63168	--		13.9266	0.38767	0.59165	0.8294	0.71862
3.46661	0.324	0.46368	0.63135	--		13.9532	0.38775	0.59184	0.82971	0.7188
3.47217	0.324	0.46368	0.63168	--		13.9799	0.38784	0.59203	0.83001	0.71921
3.47772	0.324	0.46335	0.63135	--		14.0065	0.38793	0.59222	0.83032	0.7194
3.48328	0.324	0.46368	0.63168	--		14.0331	0.38801	0.59241	0.83062	0.71962
3.48883	0.324	0.46368	0.63168	--		14.0597	0.3881	0.5926	0.83093	0.72003
3.49439	0.324	0.46401	0.63201	--		14.0864	0.38819	0.59278	0.83123	0.72019
3.49994	0.324	0.46368	0.63168	--		14.113	0.38827	0.59297	0.83154	0.72044
3.5055	0.324	0.46368	0.63135	--		14.1396	0.38836	0.59316	0.83184	0.72085
3.51106	0.324	0.46368	0.63168	--		14.1662	0.38844	0.59335	0.83215	0.72097
3.51661	0.324	0.46368	0.63168	--		14.1929	0.38853	0.59354	0.83245	0.72125
3.52217	0.324	0.46368	0.63168	--		14.2195	0.38862	0.59372	0.83275	0.72166
3.52772	0.324	0.46368	0.63135	--		14.2461	0.3887	0.59391	0.83305	0.72174
3.53328	0.324	0.46368	0.63135	--		14.2728	0.38879	0.5941	0.83335	0.72207
3.53883	0.324	0.46368	0.63168	--		14.2994	0.38887	0.59428	0.83366	0.72247
3.54439	0.324	0.46368	0.6357	--		14.326	0.38896	0.59447	0.83396	0.72252
3.54994	0.324	0.46368	0.6357	--		14.3527	0.38904	0.59465	0.83426	0.72287
3.5555	0.324	0.46368	0.6327	--		14.3793	0.38913	0.59484	0.83456	0.72328
3.56106	0.324	0.46368	0.6357	--		14.4059	0.38921	0.59502	0.83485	0.72329
3.56661	0.324	0.46368	0.6357	--		14.4325	0.3893	0.59521	0.83515	0.72368
3.57217	0.324	0.46368	0.6357	--		14.4592	0.38938	0.59539	0.83545	0.72406
3.57772	0.324	0.46368	0.6357	--		14.4858	0.38947	0.59558	0.83575	0.72408
3.58328	0.324	0.46368	0.63168	--		14.5124	0.38955	0.59576	0.83605	0.72448
3.58883	0.324	0.46368	0.63168	--		14.539	0.38963	0.59594	0.83634	0.72483
3.59439	0.324	0.46368	0.63168	--		14.5657	0.38972	0.59613	0.83664	0.72488
3.59994	0.324	0.46368	0.63168	--		14.5923	0.3898	0.59631	0.83694	0.72528
3.6055	0.324	0.46368	0.63534	--		14.6189	0.38988	0.59649	0.83723	0.72559
3.61106	0.324	0.46368	0.63135	--		14.6456	0.38997	0.59667	0.83753	0.72568
3.61661	0.324	0.46368	0.63168	--		14.6722	0.39005	0.59686	0.83782	0.72608
3.62217	0.324	0.46368	0.63168	--		14.6988	0.39014	0.59704	0.83812	0.72635
3.62772	0.324	0.46368	0.6357	--		14.7254	0.39022	0.59722	0.83841	0.72648
3.63328	0.324	0.46368	0.6357	--		14.7521	0.3903	0.5974	0.8387	0.72687
3.63883	0.324	0.46368	0.6357	--		14.7787	0.39038	0.59758	0.839	0.72711
3.64439	0.324	0.46368	0.6357	--		14.8053	0.39047	0.59776	0.83929	0.72727
3.64994	0.324	0.46335	0.63537	--		14.832	0.39055	0.59794	0.83958	0.72766
3.6555	0.324	0.46368	0.63435	--		14.8586	0.39063	0.59812	0.83987	0.72787
3.66106	0.324	0.46368	0.6357	--		14.8852	0.39071	0.5983	0.84017	0.72806
3.66661	0.324	0.46635	0.63435	--		14.9118	0.3908	0.59848	0.84046	0.72845
3.67217	0.324	0.46734	0.63867	--		14.9385	0.39088	0.59866	0.84075	0.72862
3.67772	0.324	0.46734	0.63936	--		14.9651	0.39096	0.59884	0.84104	0.72885
3.68328	0.324	0.46734	0.63936	--		14.9917	0.39104	0.59902	0.84133	0.72924
3.68883	0.324	0.46734	0.63936	--		15.0183	0.39112	0.5992	0.84162	0.72937
3.69439	0.32367	0.46701	0.63903	--		15.045	0.39121	0.59938	0.84191	0.72963
3.69994	0.324	0.46734	0.63936	--		15.0716	0.39129	0.59956	0.84219	0.73002
3.7055	0.324	0.46767	0.63969	--		15.0982	0.39137	0.59973	0.84248	0.73012
3.71106	0.324	0.46734	0.63936	--		15.1249	0.39145	0.59991	0.84277	0.73041
3.71661	0.324	0.46734	0.63936	--		15.1515	0.39153	0.60009	0.84306	0.7308
3.72217	0.324	0.46734	0.63936	--		15.1781	0.39161	0.60027	0.84334	0.73087
3.72772	0.324	0.46734	0.63936	--		15.2048	0.39169	0.60044	0.84363	0.73119
3.73328	0.324	0.46734	0.63936	--		15.2314	0.39177	0.60062	0.84392	0.73158
3.73883	0.32367	0.46701	0.63903	--		15.258	0.39185	0.6008	0.8442	0.73161
3.74439	0.324	0.46734	0.63936	--		15.2846	0.39193	0.60097	0.84449	0.73197
3.74994	0.324	0.46734	0.63936	--		15.3113	0.39201	0.60115	0.84477	0.73236
3.7555	0.324	0.46767	0.63969	--		15.3379	0.39209	0.60132	0.84506	0.73236
3.76106	0.324	0.46734	0.63936	--		15.3645	0.39217	0.6015	0.84534	0.73274
3.76661	0.324	0.46734	0.63936	--		15.3911	0.39225	0.60167	0.84562	0.73309
3.77217	0.324	0.46734	0.63936	--		15.4178	0.39233	0.60185	0.84591	0.73313
3.77772	0.324	0.46734	0.63936	--		15.4444	0.39241	0.60202	0.84619	0.73351
3.78328	0.324	0.46767	0.63969	--		15.471	0.39249	0.6022	0.84647	0.73383
3.78883	0.324	0.46767	0.63969	--		15.4977	0.39257	0.60237	0.84675	0.7339
3.79439	0.324	0.46734	0.63936	--		15.5243	0.39265	0.60255	0.84704	0.73428
3.79994	0.324	0.46767	0.63969	--		15.5509	0.39273	0.60272	0.84732	0.73457
3.8055	0.324	0.46734	0.63936	--		15.5776	0.39281	0.60289	0.8476	0.73466
3.81106	0.324	0.46734	0.63936	--		15.6042	0.39289	0.60307	0.84788	0.73505
3.81661	0.324	0.46734	0.63936	--		15.6308	0.39297	0.60324	0.84816	0.7353
3.82217	0.324	0.46734	0.63936	--		15.6574	0.39305	0.60341	0.84844	0.73543
3.82772	0.324	0.46734	0.63936	--		15.6841	0.39313	0.60358	0.84872	0.73581
3.83328	0.324	0.46734	0.63936	--		15.7107	0.3932	0.60376	0.849	0.73603
3.83883	0.324	0.46734	0.63936	--		15.7373	0.39328	0.60393	0.84928	0.73619
3.84439	0.324	0.46734	0.63936	--		15.7639	0.39336	0.6041	0.84955	0.73657
3.84994	0.324	0.46734	0.63936	--		15.7906	0.39344	0.60427	0.84983	0.73675
3.8555	0.324	0.46734	0.63936	--		15.8172	0.39352	0.60444	0.85011	0.73695
3.86106	0.324	0.46734	0.63936	--		15.8438	0.39359	0.60461	0.85039	0.73733
3.86661	0.324	0.46734	0.63936	--		15.8705	0.39367	0.60478	0.85066	0.73748
3.87217	0.324	0.46734	0.63936	--		15.8971	0.39375	0.60495	0.85094	0.73771
3.87772	0.324	0.46734	0.63936	--		15.9237	0.39383	0.60512	0.85122	0.73808
3.88328	0.324	0.46734	0.63936	--		15.9503	0.3939	0.60529	0.85149	0.7382
3.88883	0.324	0.46734	0.63936	--		15.977	0.39398	0.60546	0.85177	0.73846
3.89439	0.324	0.46734	0.63936	--		16.0036	0.39406	0.60563	0.85204	0.73884
3.89994	0.324	0.46734	0.63936	--		16.0302	0.39414	0.6058	0.85232	0.73892
3.9055	0.324	0.46734	0.63936	--		16.0569	0.39421	0.60597	0.85259	0.73921
3.91106	0.324	0.46701	0.63903	--		16.0835	0.39429	0.60614	0.85286	0.73959
3.91661	0.324	0.46767	0.63969	--		16.1101	0.39437	0.60631	0.85314	0.73964
3.92217	0.324	0.46734	0.63936	--		16.1367	0.39444	0.60648	0.85341	0.73996
3.92772	0.324	0.46734	0.63936	--		16.1634	0.39452	0.60664	0.85368	0.74034
3.93328	0.324	0.46734	0.63936	--		16.19	0.3946	0.60681	0.85396	0.74036
3.93883	0.324	0.46734	0.63936	--		16.2166	0.39467	0.60698	0.85423	0.74071
3.94439	0.324	0.46767	0.63969	--		16.2433	0.39475	0.60715	0.8545	0.74107
3.94994	0.324	0.46734	0.63936	--		16.2699	0.39483	0.60731	0.85477	0.74108
3.9555	0.324	0.46734	0.63936	--		16.2965	0.3949	0.60748	0.85504	0.74145
3.96106	0.324	0.46767	0.63969	--		16.3231	0.39498	0.60765	0.85531	0.74178
3.96661	0.32367	0.46701	0.63903	--		16.3498	0.39505	0.60781	0.85558	0.74183
3.97217	0.324	0.46734	0.63936	--		16.3764	0.39513	0.60798	0.85585	0.7422
3.97772	0.324	0.46734	0.63936	--		16.403	0.3952	0.60815	0.85612	0.74249
3.98328	0.324	0.46734	0.63936	--		16.4296	0.39528	0.60831	0.85639	0.74257
3.98883	0.324	0.46734	0.64068	--		16.4563	0.39536	0.60848	0.85666	0.74294
3.99439	0.324	0.46734	0.64269	--		16.4829	0.39543	0.60864	0.85693	0.7432
3.99994	0.324	0.46734	0.63936	--		16.5095	0.39551	0.60881	0.85719	0.7433
4.0055	0.324	0.46734	0.63936	--		16.5362	0.39558	0.60897	0.85746	0.74367
4.01106	0.324	0.46734	0.63936	--		16.5628	0.39566	0.60914	0.85773	0.7439
4.01661	0.324	0.46734	0.63936	--		16.5894	0.39573	0.6093	0.858	0.74404
4.02217	0.324	0.46734	0.63936	--		16.6161	0.3958	0.60947	0.85826	0.74441
4.02772	0.324	0.46767	0.63969	--		16.6427	0.39588	0.60963	0.85853	0.7446
4.03328	0.324	0.46734	0.63936	--		16.6693	0.39595	0.60979	0.8588	0.74477
4.03883	0.324	0.46734	0.63936	--		16.6959	0.39603	0.60996	0.85906	0.7453
4.04439	0.324	0.46734	0.63936	--		16.7226	0.3961	0.61012	0.85933	0.746
4.04994	0.324	0.46767	0.63969	--		16.7492	0.39618	0.61028	0.85959	0.7467
4.0555	0.324	0.46701	0.63903	--		16.7758	0.39625	0.61045	0.85986	0.74739
4.06106	0.32367	0.46701	0.64734	--		16.8025	0.39632	0.61061	0.86012	0.74808
4.06661	0.324	0.46734	0.64734	--		16.8291	0.3964	0.61077	0.86038	0.74878
4.07217	0.324	0.46767	0.648	--		16.8557	0.39647	0.61094	0.86065	0.74946
4.07772	0.324	0.46734	0.64767	--		16.8823	0.39655	0.6111	0.86091	0.75015
4.08328	0.324	0.46701	0.64734	--		16.909	0.39662	0.61126	0.86117	0.75083
4.08883	0.324	0.46734	0.64368	--		16.9356	0.39669	0.61142	0.86144	0.75151
4.09439	0.324	0.46734	0.64734	--		16.9622	0.39677	0.61158	0.8617	0.75219
4.09994	0.324	0.46734	0.64734	--		16.9888	0.39684	0.61174	0.86196	0.75287
4.1055	0.324	0.46734	0.64767	--		17.0155	0.39691	0.6119	0.86222	0.75355
4.11106	0.324	0.46734	0.63936	--		17.0421	0.39699	0.61207	0.86248	0.75422
4.11661	0.324	0.46734	0.63936	--		17.0687	0.39706	0.61223	0.86275	0.75489
4.12217	0.324	0.46734	0.63936	--		17.0954	0.39713	0.61239	0.86301	0.75556
4.12772	0.324	0.46734	0.64734	--		17.122	0.3972	0.61255	0.86327	0.75623
4.13328	0.324	0.46767	0.648	--		17.1486	0.39728	0.61271	0.86353	0.7569
4.13883	0.324	0.468	0.64833	--		17.1752	0.39735	0.61287	0.86379	0.75756
4.14439	0.324	0.471	0.65133	--		17.2019	0.39742	0.61303	0.86404	0.75822
4.14994	0.324	0.471	0.65133	--		17.2285	0.39749	0.61319	0.8643	0.75888
4.1555	0.324	0.47202	0.65235	--		17.2551	0.39757	0.61334	0.86456	0.75954
4.16106	0.324	0.47568	0.65601	--		17.2818	0.39764	0.6135	0.86482	0.7602
4.16661	0.324	0.47535	0.65568	--		17.3084	0.39771	0.61366	0.86508	0.76086
4.17217	0.324	0.47568	0.65601	--		17.335	0.39778	0.61382	0.86534	0.76151
4.17772	0.324	0.47568	0.65601	--		17.3616	0.39785	0.61398	0.86559	0.76216
4.18328	0.324	0.47535	0.65568	--		17.3883	0.39793	0.61414	0.86585	0.76281
4.18883	0.324	0.47535	0.65535	--		17.4149	0.398	0.6143	0.86611	0.76346
4.19439	0.32367	0.47502	0.65535	--		17.4415	0.39807	0.61445	0.86636	0.7641
4.19994	0.324	0.47568	0.65601	--		17.4682	0.39814	0.61461	0.86662	0.76475
4.2055	0.324	0.47568	0.65601	--		17.4948	0.39821	0.61477	0.86688	0.76539
4.21106	0.324	0.47535	0.65568	--		17.5214	0.39828	0.61492	0.86713	0.76603
4.21661	0.324	0.47535	0.65568	--		17.548	0.39836	0.61508	0.86739	0.76667
4.22217	0.324	0.47568	0.65601	--		17.5747	0.39843	0.61524	0.86764	0.76731
4.22772	0.324	0.47535	0.65568	--		17.6013	0.3985	0.6154	0.8679	0.76794
4.23328	0.324	0.47535	0.65568	--		17.6279	0.39857	0.61555	0.86815	0.76857
4.23883	0.324	0.47535	0.65568	--		17.6546	0.39864	0.61571	0.8684	0.76921
4.24439	0.324	0.47568	0.65601	--		17.6812	0.39871	0.61586	0.86866	0.76984
4.24994	0.324	0.47535	0.65568	--		17.7078	0.39878	0.61602	0.86891	0.77047
4.2555	0.324	0.47568	0.65601	--		17.7344	0.39885	0.61617	0.86916	0.77109
4.26106	0.324	0.47568	0.65601	--		17.7611	0.39892	0.61633	0.86942	0.77172
4.26661	0.324	0.47568	0.65601	--		17.7877	0.39899	0.61649	0.86967	0.77234
4.27217	0.324	0.47568	0.65601	--		17.8143	0.39906	0.61664	0.86992	0.77296
4.27772	0.33168	0.48303	0.66336	--		17.8409	0.39913	0.6168	0.87017	0.77359
4.28328	0.33201	0.48369	0.66402	--		17.8676	0.3992	0.61695	0.87042	0.7742
4.28883	0.33201	0.48336	0.66369	--		17.8942	0.39927	0.6171	0.87068	0.77482
4.29439	0.33201	0.48336	0.66369	--		17.9208	0.39934	0.61726	0.87093	0.77544
4.29994	0.33201	0.48369	0.66402	--		17.9475	0.39941	0.61741	0.87118	0.77605
4.3055	0.33132	0.483	0.66333	--		17.9741	0.39948	0.61757	0.87143	0.77666
4.31106	0.33201	0.48369	0.66402	--		18.0007	0.39955	0.61772	0.87168	0.77727
4.31661	0.33201	0.48369	0.66402	--		18.0273	0.39962	0.61787	0.87193	0.77788
4.32217	0.33201	0.48336	0.66369	--		18.054	0.39969	0.61803	0.87218	0.77849
4.32772	0.33201	0.48336	0.66369	--		18.0806	0.39976	0.61818	0.87243	0.7791
4.33328	0.33201	0.48336	0.66369	--		18.1072	0.39983	0.61833	0.87267	0.7797
4.33883	0.33201	0.48369	0.66402	--		18.1339	0.3999	0.61849	0.87292	0.78031
4.34439	0.33201	0.48369	0.66402	--		18.1605	0.39997	0.61864	0.87317	0.78091
4.34994	0.33201	0.48336	0.66369	--		18.1871	0.40004	0.61879	0.87342	0.78151
4.3555	0.33201	0.48369	0.66402	--		18.2138	0.4001	0.61894	0.87367	0.78211
4.36106	0.33201	0.48369	0.66402	--		18.2404	0.40017	0.61909	0.87391	0.7827
4.36661	0.33201	0.48369	0.66402	--		18.267	0.40024	0.61925	0.87416	0.7833
4.37217	0.33201	0.48369	0.66369	--		18.2936	0.40031	0.6194	0.87441	0.7839
4.37772	0.33201	0.48336	0.66369	--		18.3203	0.40038	0.61955	0.87465	0.78449
4.38328	0.33201	0.48369	0.66402	--		18.3469	0.40045	0.6197	0.8749	0.78508
4.38883	0.33201	0.48369	0.66402	--		18.3735	0.40052	0.61985	0.87515	0.78567
4.39439	0.33201	0.48336	0.66369	--		18.4002	0.40058	0.62	0.87539	0.78626
4.39994	0.33201	0.48369	0.66402	--		18.4268	0.40065	0.62015	0.87564	0.78685
4.4055	0.33201	0.48336	0.66369	--		18.4534	0.40072	0.6203	0.87588	0.78743
4.41106	0.33201	0.48402	0.66435	--		18.48	0.40079	0.62045	0.87613	0.78802
4.41661	0.33201	0.48369	0.66369	--		18.5067	0.40086	0.6206	0.87637	0.7886
4.42217	0.33201	0.48336	0.66369	--		18.5333	0.40092	0.62075	0.87662	0.78918
4.42772	0.33201	0.48369	0.66402	--		18.5599	0.40099	0.6209	0.87686	0.78976
4.43328	0.33201	0.48336	0.66369	--		18.5865	0.40106	0.62105	0.8771	0.79034
4.43883	0.33201	0.48336	0.66369	--		18.6132	0.40113	0.6212	0.87735	0.79092
4.44439	0.33201	0.48336	0.66369	--		18.6398	0.40119	0.62135	0.87759	0.79149
4.44994	0.33201	0.48336	0.66369	--		18.6664	0.40126	0.6215	0.87783	0.79207
4.4555	0.33201	0.48336	0.66369	--		18.6931	0.40133	0.62165	0.87808	0.79264
4.46106	0.33201	0.48336	0.66369	--		18.7197	0.4014	0.6218	0.87832	0.79321
4.46661	0.33201	0.48369	0.66402	--		18.7463	0.40146	0.62195	0.87856	0.79378
4.47217	0.33201	0.48369	0.66402	--		18.7729	0.40153	0.6221	0.8788	0.79435
4.47772	0.33201	0.48336	0.66369	--		18.7996	0.4016	0.62224	0.87904	0.79492
4.48328	0.33201	0.48336	0.66369	--		18.8262	0.40166	0.62239	0.87928	0.79549
4.48883	0.33201	0.48336	0.66369	--		18.8528	0.40173	0.62254	0.87952	0.79605
4.49439	0.33201	0.48369	0.66402	--		18.8795	0.4018	0.62269	0.87976	0.79662
4.49994	0.33201	0.48369	0.66402	--		18.9061	0.40187	0.62284	0.88001	0.79718
4.5055	0.33201	0.48369	0.66402	--		18.9327	0.40193	0.62298	0.88025	0.79774
4.51106	0.33201	0.48369	0.66402	--		18.9593	0.402	0.62313	0.88048	0.7983
4.51661	0.33201	0.48336	0.66369	--		18.986	0.40206	0.62328	0.88072	0.79886
4.52217	0.33201	0.48369	0.66402	--		19.0126	0.40213	0.62342	0.88096	0.79942
4.52772	0.33201	0.48336	0.66336	--		19.0392	0.4022	0.62357	0.8812	0.79997
4.53328	0.33201	0.48369	0.66402	--		19.0659	0.40226	0.62372	0.88144	0.80053
4.53883	0.33201	0.48336	0.66369	--		19.0925	0.40233	0.62386	0.88168	0.80108
4.54439	0.33201	0.48369	0.66402	--		19.1191	0.4024	0.62401	0.88192	0.80164
4.54994	0.33201	0.48336	0.66369	--		19.1457	0.40246	0.62416	0.88216	0.80219
4.5555	0.33201	0.48369	0.66402	--		19.1724	0.40253	0.6243	0.88239	0.80274
4.56106	0.33201	0.48336	0.66336	--		19.199	0.40259	0.62445	0.88263	0.80329
4.56661	0.33201	0.48369	0.66669	--		19.2256	0.40266	0.62459	0.88287	0.80383
4.57217	0.33201	0.48369	0.66402	--		19.2523	0.40272	0.62474	0.8831	0.80438
4.57772	0.33201	0.48336	0.66438	--		19.2789	0.40279	0.62488	0.88334	0.80493
4.58328	0.33201	0.48369	0.66804	--		19.3055	0.40286	0.62503	0.88358	0.80547
4.58883	0.33201	0.48336	0.66369	--		19.3321	0.40292	0.62517	0.88381	0.80601
4.59439	0.33201	0.48369	0.66402	--		19.3588	0.40299	0.62532	0.88405	0.80656
4.59994	0.33201	0.48336	0.66369	--		19.3854	0.40305	0.62546	0.88428	0.8071
4.6055	0.33201	0.48369	0.66402	--		19.412	0.40312	0.62561	0.88452	0.80764
4.61106	0.33201	0.48336	0.66369	--		19.4386	0.40318	0.62575	0.88475	0.80817
4.61661	0.33201	0.48369	0.66402	--		19.4653	0.40325	0.62589	0.88499	0.80871
4.62217	0.33201	0.48336	0.66369	--		19.4919	0.40331	0.62604	0.88522	0.80925
4.62772	0.33201	0.48336	0.66369	--		19.5185	0.40338	0.62618	0.88546	0.80978
4.63328	0.33201	0.48336	0.66369	--		19.5452	0.40344	0.62632	0.88569	0.81032
4.63883	0.33201	0.48336	0.66369	--		19.5718	0.40351	0.62647	0.88593	0.81085
4.64439	0.33201	0.48336	0.66702	--		19.5984	0.40357	0.62661	0.88616	0.81138
4.64994	0.33201	0.48336	0.66771	--		19.6251	0.40363	0.62675	0.88639	0.81191
4.6555	0.33201	0.48336	0.66771	--		19.6517	0.4037	0.6269	0.88663	0.81244
4.66106	0.33201	0.48369	0.66804	--		19.6783	0.40376	0.62704	0.88686	0.81297
4.66661	0.33201	0.48336	0.66771	--		19.7049	0.40383	0.62718	0.88709	0.81349
4.67217	0.33201	0.48369	0.66804	--		19.7316	0.40389	0.62732	0.88732	0.81402
4.67772	0.33201	0.48336	0.66771	--		19.7582	0.40396	0.62747	0.88755	0.81454
4.68328	0.33201	0.48336	0.66369	--		19.7848	0.40402	0.62761	0.88779	0.81507
4.68883	0.33201	0.48336	0.66369	--		19.8115	0.40408	0.62775	0.88802	0.81559
4.69439	0.33201	0.48336	0.66369	--		19.8381	0.40415	0.62789	0.88825	0.81611
4.69994	0.33201	0.48336	0.66702	--		19.8647	0.40421	0.62803	0.88848	0.81663
4.7055	0.33201	0.48336	0.66369	--		19.8913	0.40427	0.62818	0.88871	0.81715
4.71106	0.33201	0.48369	0.66402	--		19.918	0.40434	0.62832	0.88894	0.81767
4.71661	0.33201	0.48369	0.66804	--		19.9446	0.4044	0.62846	0.88917	0.81819
4.72217	0.33201	0.48369	0.66804	--		19.9712	0.40447	0.6286	0.8894	0.8187
4.72772	0.33201	0.48336	0.6657	--		19.9978	0.40453	0.62874	0.88963	0.81922
4.73328	0.33201	0.48369	0.66771	--		20.0245	0.40459	0.62888	0.88986	0.81973
4.73883	0.33201	0.48336	0.66771	--		20.0511	0.40466	0.62902	0.89009	0.82025
4.74439	0.33201	0.48768	0.67203	--		20.0777	0.40472	0.62916	0.89032	0.82076
4.74994	0.33201	0.48768	0.67203	--		20.1044	0.40478	0.6293	0.89055	0.82127
4.7555	0.33201	0.48768	0.67203	--		20.131	0.40485	0.62944	0.89077	0.82178
4.76106	0.33201	0.48735	0.6717	--		20.1576	0.40491	0.62958	0.891	0.82229
4.76661	0.33201	0.48768	0.67203	--		20.1842	0.40497	0.62972	0.89123	0.82279
4.77217	0.33201	0.48402	0.66837	--		20.2109	0.40503	0.62986	0.89146	0.8233
4.77772	0.33201	0.48369	0.66402	--		20.2375	0.4051	0.63	0.89169	0.82381
4.78328	0.33201	0.48369	0.66402	--		20.2641	0.40516	0.63014	0.89191	0.82431
4.78883	0.33201	0.48369	0.66804	--		20.2907	0.40522	0.63028	0.89214	0.82482
4.79439	0.33201	0.48336	0.66771	--		20.3174	0.40528	0.63042	0.89237	0.82532
4.79994	0.33201	0.48336	0.66369	--		20.344	0.40535	0.63056	0.89259	0.82582
4.8055	0.33201	0.48369	0.66804	--		20.3706	0.40541	0.63069	0.89282	0.82632
4.81106	0.33201	0.48468	0.66903	--		20.3973	0.40547	0.63083	0.89305	0.82682
4.81661	0.33201	0.48501	0.66936	--		20.4239	0.40553	0.63097	0.89327	0.82732
4.82217	0.33201	0.48567	0.67002	--		20.4505	0.4056	0.63111	0.8935	0.82782
4.82772	0.33201	0.48768	0.67203	--		20.4772	0.40566	0.63125	0.89372	0.82831
4.83328	0.33201	0.48567	0.67002	--		20.5038	0.40572	0.63138	0.89395	0.82881
4.83883	0.33201	0.48768	0.67203	--		20.5304	0.40578	0.63152	0.89417	0.82931
4.84439	0.33201	0.48768	0.67203	--		20.557	0.40584	0.63166	0.8944	0.8298
4.84994	0.33201	0.48768	0.67203	--		20.5837	0.40591	0.6318	0.89462	0.83029
4.8555	0.33201	0.48735	0.6717	--		20.6103	0.40597	0.63193	0.89485	0.83078
4.86106	0.33201	0.48768	0.67203	--		20.6369	0.40603	0.63207	0.89507	0.83128
4.86661	0.33201	0.48768	0.67203	--		20.6636	0.40609	0.63221	0.89529	0.83177
4.87217	0.33201	0.48768	0.67203	--		20.6902	0.40615	0.63235	0.89552	0.83225
4.87772	0.33201	0.48768	0.67203	--		20.7168	0.40621	0.63248	0.89574	0.83274
4.88328	0.33201	0.48768	0.67203	--		20.7434	0.40628	0.63262	0.89596	0.83323
4.88883	0.33201	0.48768	0.67203	--		20.7701	0.40634	0.63276	0.89618	0.83372
4.89439	0.33201	0.48768	0.67203	--		20.7967	0.4064	0.63289	0.89641	0.8342
4.89994	0.33201	0.48768	0.67203	--		20.8233	0.40646	0.63303	0.89663	0.83469
4.9055	0.33201	0.48768	0.67203	--		20.8499	0.40652	0.63316	0.89685	0.83517
4.91106	0.33201	0.48768	0.67203	--		20.8766	0.40658	0.6333	0.89707	0.83565
4.91661	0.33201	0.48768	0.67203	--		20.9032	0.40664	0.63344	0.8973	0.83614
4.92217	0.33201	0.48768	0.67203	--		20.9298	0.4067	0.63357	0.89752	0.83662
4.92772	0.33201	0.48768	0.6717	--		20.9565	0.40676	0.63371	0.89774	0.8371
4.93328	0.33201	0.48768	0.67203	--		20.9831	0.40683	0.63384	0.89796	0.83758
4.93883	0.33201	0.48768	0.67203	--		21.0097	0.40689	0.63398	0.89818	0.83806
4.94439	0.33201	0.48768	0.67203	--		21.0363	0.40695	0.63411	0.8984	0.83853
4.94994	0.33201	0.48768	0.67203	--		21.063	0.40701	0.63425	0.89862	0.83901
4.9555	0.33201	0.48768	0.67203	--		21.0896	0.40707	0.63438	0.89884	0.83949
4.96106	0.33201	0.48735	0.6717	--		21.1162	0.40713	0.63452	0.89906	0.83996
4.96661	0.33201	0.48768	0.67203	--		21.1429	0.40719	0.63465	0.89928	0.84043
4.97217	0.33201	0.48768	0.67203	--		21.1695	0.40725	0.63478	0.8995	0.84091
4.97772	0.33201	0.48735	0.6717	--		21.1961	0.40731	0.63492	0.89972	0.84138
4.98328	0.33201	0.48735	0.6717	--		21.2227	0.40737	0.63505	0.89994	0.84185
4.98883	0.33201	0.48768	0.67203	--		21.2494	0.40743	0.63519	0.90016	0.84232
4.99439	0.33201	0.48768	0.67203	--		21.276	0.40749	0.63532	0.90037	0.84279
4.99994	0.33201	0.48735	0.6717	--		21.3026	0.40755	0.63545	0.90059	0.84326
5.0055	0.33201	0.48768	0.67203	--		21.3293	0.40761	0.63559	0.90081	0.84373
5.01106	0.33201	0.48768	0.67203	--		21.3559	0.40767	0.63572	0.90103	0.84419
5.01661	0.33234	0.48801	0.67236	--		21.3825	0.40773	0.63585	0.90125	0.84466
5.02217	0.33201	0.48768	0.67203	--		21.4091	0.40779	0.63599	0.90146	0.84513
5.02772	0.33201	0.48768	0.67203	--		21.4358	0.40785	0.63612	0.90168	0.84559
5.03328	0.33201	0.48768	0.67203	--		21.4624	0.40791	0.63625	0.9019	0.84605
5.03883	0.33201	0.48768	0.67203	--		21.489	0.40797	0.63638	0.90211	0.84652
5.04439	0.33201	0.48369	0.66804	--		21.5157	0.40803	0.63652	0.90233	0.84698
5.04994	0.33201	0.48336	0.66771	--		21.5423	0.40809	0.63665	0.90255	0.84744
5.0555	0.33201	0.48336	0.66771	--		21.5689	0.40815	0.63678	0.90276	0.8479
5.06106	0.33201	0.48369	0.67404	--		21.5955	0.4082	0.63691	0.90298	0.84836
5.06661	0.33201	0.48534	0.66969	--		21.6222	0.40826	0.63705	0.90319	0.84882
5.07217	0.33201	0.48768	0.67203	--		21.6488	0.40832	0.63718	0.90341	0.84928
5.07772	0.33201	0.48768	0.67203	--		21.6754	0.40838	0.63731	0.90362	0.84974
5.08328	0.33201	0.48636	0.67071	--		21.702	0.40844	0.63744	0.90384	0.85019
5.08883	0.33201	0.48735	0.6717	--		21.7287	0.4085	0.63757	0.90405	0.85065
5.09439	0.33201	0.48768	0.67203	--		21.7553	0.40856	0.6377	0.90427	0.8511
5.09994	0.33201	0.48768	0.67203	--		21.7819	0.40862	0.63783	0.90448	0.85156
5.1055	0.33201	0.48768	0.67203	--		21.8086	0.40868	0.63797	0.9047	0.85201
5.11106	0.33201	0.48768	0.67203	--		21.8352	0.40874	0.6381	0.90491	0.85246
5.11661	0.33201	0.48768	0.67203	--		21.8618	0.40879	0.63823	0.90513	0.85292
5.12217	0.33201	0.48735	0.6717	--		21.8884	0.40885	0.63836	0.90534	0.85337
5.12772	0.33201	0.48768	0.67203	--		21.9151	0.40891	0.63849	0.90555	0.85382
5.13328	0.33432	0.48999	0.67434	--		21.9417	0.40897	0.63862	0.90577	0.85427
5.13883	0.33201	0.48735	0.6717	--		21.9683	0.40903	0.63875	0.90598	0.85471
5.14439	0.33201	0.48768	0.67203	--		21.995	0.40909	0.63888	0.90619	0.85516
5.14994	0.33201	0.48768	0.67203	--		22.0216	0.40914	0.63901	0.9064	0.85561
5.1555	0.33201	0.48768	0.67203	--		22.0482	0.4092	0.63914	0.90662	0.85606
5.16106	0.33201	0.48735	0.6717	--		22.0749	0.40926	0.63927	0.90683	0.8565
5.16661	0.33201	0.48768	0.67203	--		22.1015	0.40932	0.6394	0.90704	0.85695
5.17217	0.33201	0.48768	0.67203	--		22.1281	0.40938	0.63953	0.90725	0.85739
5.17772	0.33201	0.48768	0.67536	--		22.1547	0.40943	0.63966	0.90746	0.85783
5.18328	0.33201	0.48768	0.67803	--		22.1814	0.40949	0.63978	0.90767	0.85828
5.18883	0.33201	0.48735	0.6717	--		22.208	0.40955	0.63991	0.90788	0.85872
5.19439	0.33201	0.48735	0.6717	--		22.2346	0.40961	0.64004	0.9081	0.85916
5.19994	0.33201	0.48768	0.68001	--		22.2613	0.40967	0.64017	0.90831	0.8596
5.2055	0.33201	0.48768	0.68001	--		22.2879	0.40972	0.6403	0.90852	0.86004
5.21106	0.33201	0.48768	0.67602	--		22.3145	0.40978	0.64043	0.90873	0.86048
5.21661	0.33267	0.48834	0.68067	--		22.3411	0.40984	0.64056	0.90894	0.86092
5.22217	0.33201	0.48768	0.67269	--		22.3678	0.4099	0.64069	0.90915	0.86136
5.22772	0.33201	0.48768	0.67203	--		22.3944	0.40995	0.64081	0.90936	0.86179
5.23328	0.33234	0.48801	0.67236	--		22.421	0.41001	0.64094	0.90957	0.86223
5.23883	0.33201	0.48768	0.67203	--		22.4476	0.41007	0.64107	0.90977	0.86266
5.24439	0.33201	0.48768	0.67203	--		22.4743	0.41013	0.6412	0.90998	0.8631
5.24994	0.33567	0.49134	0.67569	--		22.5009	0.41018	0.64132	0.91019	0.86353
5.2555	0.33399	0.48933	0.67368	--		22.5275	0.41024	0.64145	0.9104	0.86397
5.26106	0.336	0.49167	0.67602	--		22.5542	0.4103	0.64158	0.91061	0.8644
5.26661	0.336	0.49134	0.67569	--		22.5808	0.41035	0.64171	0.91082	0.86483
5.27217	0.336	0.49134	0.67569	--		22.6074	0.41041	0.64183	0.91103	0.86526
5.27772	0.33201	0.48768	0.67203	--		22.634	0.41047	0.64196	0.91123	0.86569
5.28328	0.33201	0.48735	0.67302	--		22.6607	0.41052	0.64209	0.91144	0.86612
5.28883	0.33201	0.48768	0.67434	--		22.6873	0.41058	0.64221	0.91165	0.86655
5.29439	0.336	0.49167	0.67602	--		22.7139	0.41064	0.64234	0.91186	0.86698
5.29994	0.33201	0.48768	0.67269	--		22.7406	0.41069	0.64247	0.91206	0.86741
5.3055	0.33468	0.49035	0.68268	--		22.7672	0.41075	0.64259	0.91227	0.86783
5.31106	0.33267	0.48834	0.67968	--		22.7938	0.41081	0.64272	0.91248	0.86826
5.31661	0.336	0.49167	0.67602	--		22.8204	0.41086	0.64285	0.91268	0.86869
5.32217	0.336	0.49167	0.67602	--		22.8471	0.41092	0.64297	0.91289	0.86911
5.32772	0.336	0.49167	0.684	--		22.8737	0.41098	0.6431	0.9131	0.86954
5.33328	0.33234	0.48768	0.67968	--		22.9003	0.41103	0.64322	0.9133	0.86996
5.33883	0.336	0.49167	0.684	--		22.927	0.41109	0.64335	0.91351	0.87038
5.34439	0.336	0.49167	0.67602	--		22.9536	0.41115	0.64348	0.91371	0.8708
5.34994	0.336	0.49167	0.684	--		22.9802	0.4112	0.6436	0.91392	0.87123
5.3555	0.336	0.49167	0.684	--		23.0068	0.41126	0.64373	0.91412	0.87165
5.36106	0.336	0.49167	0.67968	--		23.0335	0.41131	0.64385	0.91433	0.87207
5.36661	0.336	0.49134	0.67569	--		23.0601	0.41137	0.64398	0.91453	0.87249
5.37217	0.336	0.49167	0.67602	--		23.0867	0.41143	0.6441	0.91474	0.87291
5.37772	0.33267	0.48801	0.67236	--		23.1134	0.41148	0.64423	0.91494	0.87333
5.38328	0.336	0.49167	0.678	--		23.14	0.41154	0.64435	0.91515	0.87374
5.38883	0.336	0.49134	0.68367	--		23.1666	0.41159	0.64447	0.91535	0.87416
5.39439	0.336	0.49167	0.67602	--		23.1932	0.41165	0.6446	0.91555	0.87458
5.39994	0.336	0.49167	0.68334	--		23.2199	0.4117	0.64472	0.91576	0.87499
5.4055	0.336	0.49167	0.684	--		23.2465	0.41176	0.64485	0.91596	0.87541
5.41106	0.333	0.48867	0.681	--		23.2731	0.41181	0.64497	0.91616	0.87582
5.41661	0.33534	0.49134	0.68367	--		23.2997	0.41187	0.6451	0.91637	0.87624
5.42217	0.336	0.49167	0.684	--		23.3264	0.41193	0.64522	0.91657	0.87665
5.42772	0.336	0.49368	0.68601	--		23.353	0.41198	0.64534	0.91677	0.87706
5.43328	0.336	0.495	0.68733	--		23.3796	0.41204	0.64547	0.91697	0.87747
5.43883	0.336	0.49368	0.68601	--		23.4063	0.41209	0.64559	0.91718	0.87789
5.44439	0.336	0.49167	0.684	--		23.4329	0.41215	0.64571	0.91738	0.8783
5.44994	0.336	0.49566	0.68799	--		23.4595	0.4122	0.64584	0.91758	0.87871
5.4555	0.336	0.49566	0.68799	--		23.4861	0.41226	0.64596	0.91778	0.87912
5.46106	0.336	0.49566	0.68799	--		23.5128	0.41231	0.64608	0.91798	0.87952
5.46661	0.336	0.49566	0.68799	--		23.5394	0.41237	0.64621	0.91819	0.87993
5.47217	0.336	0.49566	0.68532	--		23.566	0.41242	0.64633	0.91839	0.88034
5.47772	0.336	0.49566	0.68001	--		23.5927	0.41248	0.64645	0.91859	0.88075
5.48328	0.336	0.49566	0.68799	--		23.6193	0.41253	0.64657	0.91879	0.88115
5.48883	0.336	0.49566	0.68766	--		23.6459	0.41259	0.6467	0.91899	0.88156
5.49439	0.336	0.49566	0.68799	--		23.6726	0.41264	0.64682	0.91919	0.88196
5.49994	0.336	0.49566	0.68799	--		23.6992	0.41269	0.64694	0.91939	0.88237
5.5055	0.336	0.49566	0.68799	--		23.7258	0.41275	0.64706	0.91959	0.88277
5.51106	0.336	0.49566	0.68799	--		23.7524	0.4128	0.64719	0.91979	0.88318
5.51661	0.336	0.49566	0.68799	--		23.7791	0.41286	0.64731	0.91999	0.88358
5.52217	0.336	0.49566	0.68799	--		23.8057	0.41291	0.64743	0.92019	0.88398
5.52772	0.336	0.49566	0.68799	--		23.8323	0.41297	0.64755	0.92039	0.88438
5.53328	0.336	0.49566	0.68799	--		23.859	0.41302	0.64767	0.92059	0.88478
5.53883	0.336	0.49566	0.68799	--		23.8856	0.41308	0.64779	0.92079	0.88519
5.54439	0.336	0.49566	0.68799	--		23.9122	0.41313	0.64791	0.92099	0.88558
5.54994	0.336	0.49566	0.68799	--		23.9388	0.41318	0.64804	0.92118	0.88598
5.5555	0.336	0.49566	0.68799	--
5.56106	0.336	0.49566	0.68799	--
5.56661	0.336	0.49566	0.68799	--
5.57217	0.336	0.49566	0.68799	--
5.57772	0.336	0.49566	0.68799	--
5.58328	0.336	0.49566	0.68799	--
5.58883	0.336	0.49566	0.68799	--
5.59439	0.336	0.49566	0.68799	--
5.59994	0.336	0.49566	0.68799	--
5.6055	0.336	0.49566	0.68799	--
5.61106	0.336	0.49566	0.68799	--
5.61661	0.336	0.49566	0.68799	--
5.62217	0.336	0.49566	0.68799	--
5.62772	0.336	0.49566	0.68799	--
5.63328	0.336	0.49566	0.68799	--
5.63883	0.336	0.49566	0.68799	--
5.64439	0.336	0.49566	0.68799	--
5.64994	0.336	0.49566	0.68799	--
5.6555	0.336	0.49566	0.68799	--
5.66106	0.336	0.49566	0.68799	--
5.66661	0.336	0.49566	0.68799	--
5.67217	0.336	0.49566	0.68799	--
5.67772	0.336	0.49566	0.68799	--
5.68328	0.336	0.49566	0.68799	--
5.68883	0.336	0.49566	0.68799	--
5.69439	0.336	0.49566	0.68799	--
5.69994	0.336	0.49566	0.68799	--
5.7055	0.336	0.49566	0.68799	--
5.71106	0.336	0.49566	0.68799	--
5.71661	0.336	0.49566	0.68799	--
5.72217	0.336	0.49566	0.68799	--
5.72772	0.336	0.49566	0.68799	--
5.73328	0.336	0.49566	0.68799	--
5.73883	0.336	0.49566	0.68799	--
5.74439	0.336	0.49566	0.68799	--
5.74994	0.336	0.49566	0.68799	--
5.7555	0.336	0.49566	0.68799	--
5.76106	0.336	0.49566	0.68799	--
5.76661	0.336	0.49566	0.68799	--
5.77217	0.336	0.49566	0.68799	--
5.77772	0.336	0.49566	0.68799	--
5.78328	0.336	0.49566	0.68799	--
5.78883	0.336	0.49566	0.68799	--
5.79439	0.336	0.49566	0.68799	--
5.79994	0.336	0.49566	0.68799	--
5.8055	0.336	0.49566	0.68799	--
5.81106	0.336	0.49566	0.68799	--
5.81661	0.336	0.49566	0.68799	--
5.82217	0.336	0.49566	0.68799	--
5.82772	0.336	0.49566	0.68799	--
5.83328	0.336	0.49566	0.68799	--
5.83883	0.336	0.49566	0.68799	--
5.84439	0.336	0.49566	0.68799	--
5.84994	0.336	0.49566	0.68799	--
5.8555	0.336	0.49566	0.68799	--
5.86106	0.33633	0.49599	0.68832	--
5.86661	0.33801	0.49767	0.69	--
5.87217	0.33699	0.49665	0.68898	--
5.87772	0.33633	0.49599	0.68832	--
5.88328	0.33966	0.49932	0.69165	--
5.88883	0.33699	0.49665	0.68898	--
5.89439	0.336	0.49566	0.68799	--
5.89994	0.336	0.49566	0.68799	--
5.9055	0.33666	0.49632	0.68865	--
5.91106	0.336	0.49566	0.68799	--
5.91661	0.34068	0.50034	0.69267	--
5.92217	0.34101	0.50067	0.693	--
5.92772	0.33933	0.49899	0.69132	--
5.93328	0.33966	0.49932	0.69567	--
5.93883	0.33999	0.49965	0.696	--
5.94439	0.33768	0.49734	0.68967	--
5.94994	0.33633	0.49599	0.68832	--
5.9555	0.336	0.49566	0.68799	--
5.96106	0.336	0.49566	0.68799	--
5.96661	0.336	0.49566	0.68799	--
5.97217	0.33633	0.49599	0.68832	--
5.97772	0.33933	0.49899	0.69132	--
5.98328	0.34032	0.49998	0.69231	--
5.98883	0.336	0.49566	0.68799	--
5.99439	0.33966	0.49932	0.69165	--
5.99994	0.33966	0.49932	0.69165	--
6.0055	0.34032	0.49998	0.69231	--
6.01106	0.33966	0.49932	0.69165	--
6.01661	0.34368	0.50334	0.69567	--
6.02217	0.34368	0.50334	0.69567	--
6.02772	0.34068	0.50034	0.69267	--
6.03328	0.34368	0.50334	0.69567	--
6.03883	0.33966	0.49932	0.69165	--
6.04439	0.33666	0.49632	0.68865	--
6.04994	0.33699	0.49665	0.68931	--
6.0555	0.33933	0.49899	0.693	--
6.06106	0.33867	0.49833	0.69066	--
6.06661	0.33633	0.501	0.69333	--
6.07217	0.33666	0.50466	0.69699	--
6.07772	0.336	0.49602	0.68835	--
6.08328	0.33666	0.49632	0.68865	--
6.08883	0.34068	0.50202	0.69435	--
6.09439	0.33966	0.50766	0.69999	--
6.09994	0.34134	0.50934	0.70167	--
6.1055	0.34368	0.50403	0.69636	--
6.11106	0.34368	0.50334	0.69567	--
6.11661	0.33999	0.50733	0.69966	--
6.12217	0.34368	0.50334	0.69567	--
6.12772	0.34368	0.50334	0.69969	--
6.13328	0.34368	0.50769	0.70404	--
6.13883	0.34368	0.50334	0.69969	--
6.14439	0.34368	0.50334	0.69969	--
6.14994	0.33933	0.49899	0.69534	--
6.1555	0.33966	0.50733	0.70368	--
6.16106	0.34032	0.49998	0.69633	--
6.16661	0.34368	0.50334	0.69969	--
6.17217	0.34368	0.50334	0.69969	--
6.17772	0.34368	0.50334	0.69567	--
6.18328	0.34368	0.50934	0.70569	--
6.18883	0.34368	0.50334	0.69969	--
6.19439	0.34368	0.50334	0.69969	--
6.19994	0.342	0.50934	0.70536	--
6.2055	0.33966	0.50766	0.70401	--
6.21106	0.34068	0.50868	0.70503	--
6.21661	0.33966	0.50334	0.69969	--
6.22217	0.342	0.51	0.70635	--
6.22772	0.33933	0.50733	0.70368	--
6.23328	0.33867	0.50667	0.70302	--
6.23883	0.33966	0.50766	0.70401	--
6.24439	0.33867	0.49833	0.69468	--
6.24994	0.33966	0.50733	0.70368	--
6.2555	0.34368	0.51168	0.70803	--
6.26106	0.34368	0.51168	0.70803	--
6.26661	0.34368	0.51168	0.70803	--
6.27217	0.34368	0.51168	0.70803	--
6.27772	0.34368	0.51168	0.7077	--
6.28328	0.34368	0.50736	0.70371	--
6.28883	0.34368	0.51168	0.70803	--
6.29439	0.34368	0.50334	0.69969	--
6.29994	0.34368	0.50703	0.70338	--
6.3055	0.34368	0.51168	0.70803	--
6.31106	0.34368	0.51168	0.70803	--
6.31661	0.34368	0.51168	0.70803	--
6.32217	0.34368	0.50502	0.70137	--
6.32772	0.34368	0.50868	0.70503	--
6.33328	0.34368	0.51168	0.7077	--
6.33883	0.34368	0.51168	0.70803	--
6.34439	0.34368	0.51168	0.70803	--
6.34994	0.34368	0.51168	0.70803	--
6.3555	0.34368	0.51168	0.70803	--
6.36106	0.34368	0.51168	0.70803	--
6.36661	0.34368	0.51168	0.70803	--
6.37217	0.34368	0.51168	0.70803	--
6.37772	0.34368	0.51168	0.70803	--
6.38328	0.34368	0.51168	0.70803	--
6.38883	0.34368	0.51168	0.70803	--
6.39439	0.34368	0.51168	0.70803	--
6.39994	0.34368	0.50334	0.69969	--
6.4055	0.34368	0.51168	0.70803	--
6.41106	0.34368	0.51168	0.70803	--
6.41661	0.34368	0.51168	0.70803	--
6.42217	0.34368	0.51168	0.70803	--
6.42772	0.34368	0.51168	0.70803	--
6.43328	0.34368	0.51168	0.70803	--
6.43883	0.34368	0.51168	0.70803	--
6.44439	0.34368	0.51168	0.70803	--
6.44994	0.34368	0.51168	0.70803	--
6.4555	0.34368	0.51168	0.70803	--
6.46106	0.34368	0.51168	0.70803	--
6.46661	0.34368	0.51168	0.70401	--
6.47217	0.34368	0.51168	0.70803	--
6.47772	0.34368	0.51168	0.70803	--
6.48328	0.34368	0.51168	0.70803	--
6.48883	0.34368	0.51168	0.70803	--
6.49439	0.34368	0.51168	0.70803	--
6.49994	0.34368	0.51168	0.70803	--
6.5055	0.34368	0.51168	0.70803	--
6.51106	0.34368	0.51168	0.70803	--
6.51661	0.34368	0.51168	0.70803	--
6.52217	0.34368	0.51168	0.70803	--
6.52772	0.34401	0.51201	0.70836	--
6.53328	0.34368	0.51168	0.70803	--
6.53883	0.34368	0.51168	0.70803	--
6.54439	0.34368	0.51135	0.7077	--
6.54994	0.34368	0.51168	0.70803	--
6.5555	0.34368	0.51168	0.70803	--
6.56106	0.34368	0.51168	0.7077	--
6.56661	0.34368	0.51168	0.70803	--
6.57217	0.34368	0.51168	0.70803	--
6.57772	0.34368	0.51168	0.70803	--
6.58328	0.34368	0.51168	0.70803	--
6.58883	0.34368	0.51168	0.70803	--
6.59439	0.34368	0.51168	0.70803	--
6.59994	0.34368	0.51168	0.70803	--
6.6055	0.34368	0.51168	0.70803	--
6.61106	0.34368	0.51168	0.70803	--
6.61661	0.34368	0.51168	0.7077	--
6.62217	0.34368	0.51168	0.70803	--
6.62772	0.34368	0.51168	0.70803	--
6.63328	0.34401	0.51201	0.70836	--
6.63883	0.34368	0.51168	0.70803	--
6.64439	0.34368	0.51168	0.70803	--
6.64994	0.34368	0.51168	0.70803	--
6.6555	0.34368	0.51168	0.70803	--
6.66106	0.34368	0.51168	0.70803	--
6.66661	0.34368	0.51168	0.70803	--
6.67217	0.34368	0.51168	0.70803	--
6.67772	0.34368	0.51168	0.70803	--
6.68328	0.34368	0.51168	0.70803	--
6.68883	0.34368	0.51168	0.70803	--
6.69439	0.34368	0.51168	0.70803	--
6.69994	0.34368	0.51168	0.70803	--
6.7055	0.34368	0.51168	0.70803	--
6.71106	0.34368	0.51168	0.70803	--
6.71661	0.34401	0.51201	0.70836	--
6.72217	0.34368	0.51168	0.70803	--
6.72772	0.34368	0.51168	0.71034	--
6.73328	0.34368	0.51168	0.70803	--
6.73883	0.34368	0.51168	0.70803	--
6.74439	0.34368	0.51168	0.70803	--
6.74994	0.34368	0.51168	0.70869	--
6.7555	0.34368	0.51135	0.7077	--
6.76106	0.34368	0.51168	0.70803	--
6.76661	0.34368	0.51168	0.70803	--
6.77217	0.34368	0.51168	0.71034	--
6.77772	0.34368	0.51168	0.70803	--
6.78328	0.34368	0.51168	0.71169	--
6.78883	0.34368	0.51168	0.70803	--
6.79439	0.34401	0.51201	0.70836	--
6.79994	0.34368	0.51168	0.70803	--
6.8055	0.34368	0.51168	0.71202	--
6.81106	0.34368	0.51168	0.71169	--
6.81661	0.34368	0.51135	0.71136	--
6.82217	0.34734	0.51534	0.71535	--
6.82772	0.34767	0.51567	0.71568	--
6.83328	0.34767	0.51567	0.71235	--
6.83883	0.345	0.513	0.71034	--
6.84439	0.34767	0.51567	0.71202	--
6.84994	0.34767	0.51567	0.71568	--
6.8555	0.34767	0.51567	0.71568	--
6.86106	0.34566	0.51366	0.71001	--
6.86661	0.34767	0.51567	0.71202	--
6.87217	0.34767	0.51567	0.71202	--
6.87772	0.34767	0.51567	0.71568	--
6.88328	0.34467	0.51267	0.71268	--
6.88883	0.34368	0.51168	0.70803	--
6.89439	0.34368	0.51135	0.71136	--
6.89994	0.34767	0.51567	0.71568	--
6.9055	0.34368	0.51168	0.71169	--
6.91106	0.34368	0.51168	0.71169	--
6.91661	0.34368	0.51168	0.71169	--
6.92217	0.34368	0.51168	0.71169	--
6.92772	0.34533	0.51333	0.71334	--
6.93328	0.34368	0.51168	0.71169	--
6.93883	0.34767	0.51567	0.71568	--
6.94439	0.34767	0.51567	0.71568	--
6.94994	0.34767	0.51567	0.71568	--
6.9555	0.34767	0.51567	0.71568	--
6.96106	0.34767	0.51567	0.71568	--
6.96661	0.34767	0.51534	0.71535	--
6.97217	0.34767	0.51567	0.71568	--
6.97772	0.34767	0.51567	0.71568	--
6.98328	0.34767	0.51567	0.71568	--
6.98883	0.34767	0.51567	0.71568	--
6.99439	0.34767	0.51567	0.71568	--
6.99994	0.34767	0.51567	0.71568	--
7.0055	0.34767	0.51534	0.71535	--
7.01106	0.34767	0.51567	0.71568	--
7.01661	0.34767	0.51567	0.71568	--
7.02217	0.34767	0.51567	0.71568	--
7.02772	0.34767	0.51567	0.71568	--
7.03328	0.34767	0.51567	0.71568	--
7.03883	0.34767	0.51567	0.71568	--
7.04439	0.34767	0.51567	0.71568	--
7.04994	0.34767	0.51534	0.71535	--
7.0555	0.34767	0.51567	0.71568	--
7.06106	0.34767	0.51567	0.71568	--
7.06661	0.34767	0.51567	0.71568	--
7.07217	0.34767	0.51567	0.71568	--
7.07772	0.34767	0.51567	0.71568	--
7.08328	0.34767	0.51567	0.71568	--
7.08883	0.34767	0.51567	0.71568	--
7.09439	0.34767	0.51567	0.71601	--
7.09994	0.34767	0.51567	0.71568	--
7.1055	0.34767	0.51567	0.71568	--
7.11106	0.34767	0.51567	0.71568	--
7.11661	0.34767	0.51567	0.71568	--
7.12217	0.34767	0.51567	0.71568	--
7.12772	0.34767	0.51567	0.71568	--
7.13328	0.34767	0.51567	0.71568	--
7.13883	0.34767	0.51567	0.71568	--
7.14439	0.34767	0.51567	0.71568	--
7.14994	0.34767	0.51567	0.71568	--
7.1555	0.34767	0.51567	0.71568	--
7.16106	0.34767	0.51567	0.71568	--
7.16661	0.34767	0.51567	0.71568	--
7.17217	0.34767	0.51567	0.71568	--
7.17772	0.34767	0.51567	0.71568	--
7.18328	0.34767	0.51567	0.71568	--
7.18883	0.34767	0.51567	0.71568	--
7.19439	0.34767	0.51567	0.71568	--
7.19994	0.34767	0.51567	0.71568	--
7.2055	0.34767	0.51567	0.71568	--
7.21106	0.34767	0.51567	0.71568	--
7.21661	0.34767	0.51567	0.71568	--
7.22217	0.34767	0.51567	0.71568	--
7.22772	0.34767	0.51567	0.71568	--
7.23328	0.34767	0.51567	0.71568	--
7.23883	0.34767	0.51567	0.71568	--
7.24439	0.34767	0.51567	0.71568	--
7.24994	0.34767	0.51567	0.71568	--
7.2555	0.34767	0.51567	0.71568	--
7.26106	0.34767	0.51567	0.71568	--
7.26661	0.34767	0.51567	0.71568	--
7.27217	0.34767	0.51567	0.71568	--
7.27772	0.34767	0.51567	0.71568	--
7.28328	0.34767	0.51567	0.71568	--
7.28883	0.34767	0.51567	0.71568	--
7.29439	0.34767	0.51969	0.7197	--
7.29994	0.34767	0.51969	0.7197	--
7.3055	0.34767	0.516	0.71601	--
7.31106	0.34767	0.51567	0.71568	--
7.31661	0.34767	0.51567	0.71568	--
7.32217	0.34767	0.51567	0.71568	--
7.32772	0.34767	0.51567	0.71568	--
7.33328	0.34767	0.51567	0.71568	--
7.33883	0.34767	0.51567	0.71568	--
7.34439	0.34767	0.51567	0.71568	--
7.34994	0.34767	0.51567	0.71568	--
7.3555	0.34767	0.51669	0.7167	--
7.36106	0.34767	0.51567	0.71568	--
7.36661	0.34767	0.51801	0.71802	--
7.37217	0.34767	0.51933	0.71934	--
7.37772	0.34767	0.51567	0.71568	--
7.38328	0.34767	0.51567	0.71568	--
7.38883	0.34767	0.51969	0.7197	--
7.39439	0.35133	0.51933	0.71934	--
7.39994	0.34767	0.51567	0.71568	--
7.4055	0.34767	0.51567	0.71601	--
7.41106	0.34767	0.519	0.71901	--
7.41661	0.34767	0.51969	0.7197	--
7.42217	0.34767	0.51969	0.7197	--
7.42772	0.34767	0.51969	0.7197	--
7.43328	0.34767	0.51969	0.7197	--
7.43883	0.34767	0.51969	0.7197	--
7.44439	0.34767	0.51969	0.7197	--
7.44994	0.34767	0.51969	0.7197	--
7.4555	0.34767	0.51969	0.7197	--
7.46106	0.34767	0.51669	0.7167	--
7.46661	0.34767	0.51567	0.71568	--
7.47217	0.34767	0.51969	0.7197	--
7.47772	0.34767	0.51969	0.7197	--
7.48328	0.34767	0.51567	0.71568	--
7.48883	0.34767	0.51567	0.71568	--
7.49439	0.34767	0.51567	0.71568	--
7.49994	0.34767	0.51669	0.7167	--
7.5055	0.34767	0.51969	0.7197	--
7.51106	0.34767	0.51969	0.7197	--
7.51661	0.34767	0.51969	0.7197	--
7.52217	0.34767	0.51969	0.7197	--
7.52772	0.35166	0.52368	0.72369	--
7.53328	0.34932	0.52134	0.72135	--
7.53883	0.35166	0.52368	0.72369	--
7.54439	0.35166	0.52368	0.72369	--
7.54994	0.35166	0.52368	0.72369	--
7.5555	0.34866	0.52068	0.72069	--
7.56106	0.34767	0.51969	0.7197	--
7.56661	0.34767	0.51933	0.71934	--
7.57217	0.34767	0.51969	0.7197	--
7.57772	0.34899	0.52101	0.72102	--
7.58328	0.34767	0.51969	0.7197	--
7.58883	0.35133	0.52335	0.72903	--
7.59439	0.34767	0.51969	0.72771	--
7.59994	0.34767	0.51969	0.72402	--
7.6055	0.34767	0.51969	0.72771	--
7.61106	0.34767	0.51969	0.72402	--
7.61661	0.34767	0.51969	0.72771	--
7.62217	0.35166	0.52368	0.7317	--
7.62772	0.35166	0.52368	0.7317	--
7.63328	0.35166	0.52368	0.7317	--
7.63883	0.35166	0.52368	0.7317	--
7.64439	0.35166	0.52368	0.72501	--
7.64994	0.35166	0.52368	0.72369	--
7.6555	0.35166	0.52368	0.72369	--
7.66106	0.35166	0.52368	0.72369	--
7.66661	0.34833	0.52035	0.72036	--
7.67217	0.35166	0.52368	0.72369	--
7.67772	0.34767	0.51969	0.7197	--
7.68328	0.35166	0.52368	0.72369	--
7.68883	0.34866	0.52068	0.72234	--
7.69439	0.35166	0.52368	0.72369	--
7.69994	0.35067	0.52269	0.72669	--
7.7055	0.34767	0.51969	0.72771	--
7.71106	0.34767	0.51969	0.7197	--
7.71661	0.34932	0.52134	0.72135	--
7.72217	0.35133	0.52335	0.72603	--
7.72772	0.35166	0.52368	0.72402	--
7.73328	0.35166	0.52368	0.7317	--
7.73883	0.35166	0.52368	0.72369	--
7.74439	0.35133	0.52335	0.73137	--
7.74994	0.35067	0.52269	0.73071	--
7.7555	0.34767	0.51969	0.72771	--
7.76106	0.35166	0.52368	0.7317	--
7.76661	0.35067	0.52269	0.73071	--
7.77217	0.34866	0.52068	0.7287	--
7.77772	0.35166	0.52368	0.72903	--
7.78328	0.35166	0.52368	0.7317	--
7.78883	0.35166	0.52368	0.7317	--
7.79439	0.34767	0.51969	0.72771	--
7.79994	0.35166	0.52368	0.72801	--
7.8055	0.35166	0.52368	0.7317	--
7.81106	0.35166	0.52368	0.7317	--
7.81661	0.35166	0.52368	0.7317	--
7.82217	0.35166	0.52368	0.73035	--
7.82772	0.35166	0.52368	0.72468	--
7.83328	0.35166	0.52368	0.73101	--
7.83883	0.35166	0.52368	0.7317	--
7.84439	0.35166	0.52368	0.7317	--
7.84994	0.35166	0.52368	0.7317	--
7.8555	0.35166	0.52368	0.7317	--
7.86106	0.35166	0.52368	0.7317	--
7.86661	0.35166	0.52368	0.7317	--
7.87217	0.35166	0.52368	0.7317	--
7.87772	0.35166	0.52368	0.7317	--
7.88328	0.35166	0.52368	0.7317	--
7.88883	0.35166	0.52368	0.7317	--
7.89439	0.35166	0.52368	0.7317	--
7.89994	0.35166	0.52368	0.7317	--
7.9055	0.35166	0.52368	0.7317	--
7.91106	0.35166	0.52368	0.7317	--
7.91661	0.35166	0.52368	0.7317	--
7.92217	0.35166	0.52368	0.7317	--
7.92772	0.35166	0.52368	0.7317	--
7.93328	0.35166	0.52368	0.7317	--
7.93883	0.35166	0.52368	0.7317	--
7.94439	0.35166	0.52368	0.7317	--
7.94994	0.35166	0.52368	0.7317	--
7.9555	0.35166	0.52368	0.7317	--
7.96106	0.35166	0.52368	0.7317	--
7.96661	0.35166	0.52368	0.7317	--
7.97217	0.35166	0.52368	0.7317	--
7.97772	0.35166	0.52368	0.7317	--
7.98328	0.35166	0.52368	0.7317	--
7.98883	0.35166	0.52368	0.7317	--
7.99439	0.35166	0.52368	0.7317	--
7.99994	0.35166	0.52368	0.7317	--
8.0055	0.35166	0.52368	0.7317	--
8.01106	0.35166	0.52368	0.7317	--
8.01661	0.35166	0.52368	0.7317	--
8.02217	0.35166	0.52368	0.7317	--
8.02772	0.35166	0.52368	0.7317	--
8.03328	0.35166	0.52368	0.7317	--
8.03883	0.35166	0.52368	0.7317	--
8.04439	0.35166	0.52368	0.7317	--
8.04994	0.35166	0.52368	0.7317	--
8.0555	0.35166	0.52368	0.7317	--
8.06106	0.35166	0.52368	0.7317	--
8.06661	0.35166	0.52368	0.7317	--
8.07217	0.35166	0.52368	0.7317	--
8.07772	0.35166	0.52368	0.7317	--
8.08328	0.35166	0.52368	0.7317	--
8.08883	0.35166	0.52368	0.7317	--
8.09439	0.35166	0.52368	0.7317	--
8.09994	0.35166	0.52368	0.7317	--
8.1055	0.35166	0.52368	0.7317	--
8.11106	0.35166	0.52368	0.7317	--
8.11661	0.35166	0.52368	0.7317	--
8.12217	0.35166	0.52368	0.7317	--
8.12772	0.35166	0.52368	0.7317	--
8.13328	0.35166	0.52368	0.7317	--
8.13883	0.35166	0.52368	0.7317	--
8.14439	0.35166	0.52368	0.7317	--
8.14994	0.35166	0.52368	0.7317	--
8.1555	0.35166	0.52368	0.7317	--
8.16106	0.35166	0.52368	0.7317	--
8.16661	0.35166	0.52368	0.7317	--
8.17217	0.35166	0.52368	0.7317	--
8.17772	0.35166	0.52368	0.7317	--
8.18328	0.35166	0.52368	0.7317	--
8.18883	0.35166	0.52599	0.73401	--
8.19439	0.35166	0.52368	0.7317	--
8.19994	0.35166	0.52368	0.7317	--
8.2055	0.35268	0.5247	0.73272	--
8.21106	0.35268	0.5247	0.73272	--
8.21661	0.35166	0.52368	0.7317	--
8.22217	0.35166	0.52368	0.7317	--
8.22772	0.35166	0.52368	0.73536	--
8.23328	0.35166	0.52866	0.73668	--
8.23883	0.35133	0.52533	0.73335	--
8.24439	0.35166	0.52899	0.73701	--
8.24994	0.35166	0.52368	0.7317	--
8.2555	0.35433	0.52635	0.73437	--
8.26106	0.35301	0.52569	0.73371	--
8.26661	0.35568	0.52803	0.73605	--
8.27217	0.35934	0.53169	0.73971	--
8.27772	0.35934	0.53136	0.73938	--
8.28328	0.35934	0.53169	0.73971	--
8.28883	0.35934	0.53136	0.74337	--
8.29439	0.35934	0.53136	0.73938	--
8.29994	0.35934	0.53136	0.73938	--
8.3055	0.35934	0.53934	0.74736	--
8.31106	0.35934	0.53934	0.74736	--
8.31661	0.35934	0.53934	0.74736	--
8.32217	0.35934	0.53934	0.75135	--
8.32772	0.35934	0.53934	0.74736	--
8.33328	0.35934	0.53934	0.75135	--
8.33883	0.35934	0.53934	0.75135	--
8.34439	0.35934	0.53934	0.75135	--
8.34994	0.35934	0.53934	0.74802	--
8.3555	0.35934	0.53934	0.75102	--
8.36106	0.35634	0.53634	0.74568	--
8.36661	0.35901	0.53901	0.74703	--
8.37217	0.35934	0.53934	0.74736	--
8.37772	0.35934	0.53934	0.74736	--
8.38328	0.35934	0.53934	0.74736	--
8.38883	0.35934	0.53934	0.75135	--
8.39439	0.35934	0.53934	0.74736	--
8.39994	0.35934	0.53934	0.74736	--
8.4055	0.35934	0.53934	0.74736	--
8.41106	0.35934	0.53934	0.74736	--
8.41661	0.35901	0.53901	0.74868	--
8.42217	0.35967	0.53967	0.74769	--
8.42772	0.35934	0.53934	0.75135	--
8.43328	0.35934	0.53934	0.75069	--
8.43883	0.35934	0.53934	0.75135	--
8.44439	0.35934	0.53934	0.75069	--
8.44994	0.35934	0.53934	0.75135	--
8.4555	0.35934	0.53934	0.75135	--
8.46106	0.35934	0.53934	0.75069	--
8.46661	0.35934	0.53934	0.74736	--
8.47217	0.35934	0.53934	0.75	--
8.47772	0.35934	0.53934	0.74736	--
8.48328	0.35934	0.53934	0.74736	--
8.48883	0.35934	0.53934	0.74736	--
8.49439	0.35934	0.53934	0.75135	--
8.49994	0.35934	0.53934	0.75135	--
8.5055	0.35901	0.53934	0.74901	--
8.51106	0.35934	0.53934	0.74736	--
8.51661	0.35934	0.53934	0.74736	--
8.52217	0.35934	0.53934	0.74736	--
8.52772	0.35934	0.53934	0.74736	--
8.53328	0.35934	0.53934	0.74736	--
8.53883	0.35901	0.53901	0.74703	--
8.54439	0.35934	0.53934	0.74736	--
8.54994	0.35934	0.53934	0.74769	--
8.5555	0.35967	0.53967	0.74769	--
8.56106	0.35934	0.53934	0.74736	--
8.56661	0.35934	0.53934	0.74736	--
8.57217	0.35967	0.53967	0.74769	--
8.57772	0.35934	0.53934	0.74736	--
8.58328	0.35934	0.53934	0.74736	--
8.58883	0.35934	0.53934	0.75135	--
8.59439	0.35934	0.53934	0.75135	--
8.59994	0.35934	0.53934	0.75135	--
8.6055	0.35934	0.53934	0.75135	--
8.61106	0.35934	0.53934	0.74736	--
8.61661	0.35934	0.53934	0.75135	--
8.62217	0.35934	0.53934	0.75135	--
8.62772	0.35934	0.53934	0.75135	--
8.63328	0.35934	0.53934	0.75135	--
8.63883	0.35934	0.53934	0.75135	--
8.64439	0.35967	0.53967	0.75168	--
8.64994	0.35934	0.53934	0.74967	--
8.6555	0.35934	0.53934	0.74736	--
8.66106	0.35934	0.53934	0.75135	--
8.66661	0.36366	0.54366	0.75567	--
8.67217	0.35934	0.53934	0.75135	--
8.67772	0.35934	0.53934	0.74802	--
8.68328	0.36333	0.54333	0.75534	--
8.68883	0.36333	0.54333	0.75534	--
8.69439	0.36366	0.54366	0.75567	--
8.69994	0.36333	0.54333	0.75534	--
8.7055	0.36333	0.54333	0.75534	--
8.71106	0.36	0.54	0.75135	--
8.71661	0.36366	0.54366	0.75567	--
8.72217	0.36333	0.54333	0.75534	--
8.72772	0.36333	0.54333	0.75534	--
8.73328	0.36366	0.54366	0.75567	--
8.73883	0.36333	0.54333	0.75534	--
8.74439	0.36333	0.54333	0.75534	--
8.74994	0.36267	0.54267	0.75468	--
8.7555	0.35934	0.53934	0.75135	--
8.76106	0.35967	0.53967	0.75168	--
8.76661	0.36333	0.54333	0.75534	--
8.77217	0.36366	0.54366	0.75567	--
8.77772	0.36333	0.54333	0.75534	--
8.78328	0.36333	0.54333	0.75534	--
8.78883	0.36333	0.54333	0.75534	--
8.79439	0.36333	0.54333	0.75534	--
8.79994	0.36333	0.54333	0.75534	--
8.8055	0.36333	0.54333	0.75534	--
8.81106	0.36366	0.54366	0.75567	--
8.81661	0.36333	0.54333	0.75534	--
8.82217	0.36333	0.54333	0.75534	--
8.82772	0.36333	0.54333	0.75534	--
8.83328	0.36333	0.54333	0.75534	--
8.83883	0.36333	0.54333	0.75534	--
8.84439	0.36366	0.54366	0.75567	--
8.84994	0.36333	0.54333	0.75534	--
8.8555	0.36333	0.54333	0.75534	--
8.86106	0.36366	0.54366	0.75567	--
8.86661	0.36333	0.54333	0.75534	--
8.87217	0.36333	0.54333	0.75534	--
8.87772	0.36366	0.54366	0.75567	--
8.88328	0.36333	0.54333	0.75534	--
8.88883	0.36366	0.54366	0.75567	--
8.89439	0.36366	0.54366	0.75567	--
8.89994	0.36333	0.54333	0.75534	--
8.9055	0.36333	0.54333	0.75534	--
8.91106	0.36333	0.54333	0.75534	--
8.91661	0.36366	0.54366	0.75567	--
8.92217	0.36333	0.54333	0.75534	--
8.92772	0.36333	0.54333	0.75534	--
8.93328	0.36366	0.54366	0.75567	--
8.93883	0.36333	0.54333	0.75534	--
8.94439	0.36	0.54	0.75201	--
8.94994	0.36333	0.54333	0.75534	--
8.9555	0.36333	0.54333	0.75534	--
8.96106	0.36099	0.54099	0.753	--
8.96661	0.35934	0.53934	0.75135	--
8.97217	0.35967	0.53967	0.75168	--
8.97772	0.35934	0.53934	0.75135	--
8.98328	0.35967	0.53967	0.75168	--
8.98883	0.35934	0.53934	0.75135	--
8.99439	0.36333	0.54333	0.75534	--
8.99994	0.36333	0.54333	0.75534	--
9.0055	0.36333	0.54333	0.75534	--
9.01106	0.36366	0.54366	0.75567	--
9.01661	0.36333	0.54333	0.75534	--
9.02217	0.36333	0.54333	0.75534	--
9.02772	0.36333	0.54333	0.75534	--
9.03328	0.36333	0.54333	0.75534	--
9.03883	0.36333	0.54333	0.75534	--
9.04439	0.36333	0.54333	0.75534	--
9.04994	0.36333	0.54333	0.75366	--
9.0555	0.36333	0.54333	0.75534	--
9.06106	0.36366	0.54366	0.75567	--
9.06661	0.36333	0.54333	0.75333	--
9.07217	0.36333	0.54333	0.75534	--
9.07772	0.36333	0.54333	0.75534	--
9.08328	0.36333	0.54333	0.75534	--
9.08883	0.36333	0.54333	0.75534	--
9.09439	0.36333	0.54333	0.75534	--
9.09994	0.36333	0.54333	0.75534	--
9.1055	0.36333	0.54333	0.75534	--
9.11106	0.36333	0.54333	0.75534	--
9.11661	0.36333	0.54333	0.75534	--
9.12217	0.36333	0.54333	0.75534	--
9.12772	0.36666	0.54666	0.75867	--
9.13328	0.36333	0.54333	0.75534	--
9.13883	0.363	0.543	0.75501	--
9.14439	0.36333	0.54333	0.75534	--
9.14994	0.363	0.543	0.75501	--
9.1555	0.36333	0.54333	0.75534	--
9.16106	0.36333	0.54333	0.75534	--
9.16661	0.36333	0.54333	0.75534	--
9.17217	0.36333	0.54333	0.75534	--
9.17772	0.36333	0.54333	0.75534	--
9.18328	0.36333	0.54333	0.75534	--
9.18883	0.36333	0.54333	0.75534	--
9.19439	0.36333	0.54735	0.75936	--
9.19994	0.36333	0.54333	0.75534	--
9.2055	0.36333	0.54333	0.75534	--
9.21106	0.36534	0.54534	0.75735	--
9.21661	0.36333	0.54333	0.75534	--
9.22217	0.36333	0.54333	0.75567	--
9.22772	0.36333	0.54333	0.75534	--
9.23328	0.36633	0.54633	0.75834	--
9.23883	0.36333	0.54333	0.75534	--
9.24439	0.36333	0.54735	0.76269	--
9.24994	0.36333	0.54333	0.75534	--
9.2555	0.36333	0.54333	0.759	--
9.26106	0.36333	0.54333	0.75867	--
9.26661	0.36333	0.54333	0.759	--
9.27217	0.36333	0.54333	0.759	--
9.27772	0.36333	0.54333	0.759	--
9.28328	0.363	0.543	0.75867	--
9.28883	0.36333	0.54333	0.759	--
9.29439	0.36432	0.54432	0.75666	--
9.29994	0.36333	0.54333	0.759	--
9.3055	0.36333	0.54333	0.759	--
9.31106	0.36333	0.54333	0.75699	--
9.31661	0.36333	0.54333	0.75867	--
9.32217	0.36333	0.54333	0.75534	--
9.32772	0.36333	0.54333	0.75567	--
9.33328	0.36333	0.54333	0.759	--
9.33883	0.36333	0.54333	0.759	--
9.34439	0.36333	0.54333	0.759	--
9.34994	0.36333	0.54333	0.75867	--
9.3555	0.36333	0.54333	0.759	--
9.36106	0.36333	0.54333	0.75666	--
9.36661	0.36333	0.54333	0.75834	--
9.37217	0.36333	0.54333	0.759	--
9.37772	0.36333	0.54735	0.76269	--
9.38328	0.36333	0.54735	0.76302	--
9.38883	0.36333	0.54735	0.76302	--
9.39439	0.36399	0.54801	0.76002	--
9.39994	0.36399	0.54801	0.76002	--
9.4055	0.36333	0.54735	0.75936	--
9.41106	0.36333	0.54735	0.75936	--
9.41661	0.36366	0.546	0.76167	--
9.42217	0.36501	0.54903	0.76203	--
9.42772	0.36432	0.54834	0.76401	--
9.43328	0.37134	0.55536	0.77103	--
9.43883	0.37134	0.55536	0.77103	--
9.44439	0.37134	0.55134	0.76701	--
9.44994	0.37134	0.55167	0.76734	--
9.4555	0.37134	0.55536	0.77103	--
9.46106	0.37134	0.55536	0.7707	--
9.46661	0.37134	0.55536	0.77103	--
9.47217	0.37134	0.55536	0.77103	--
9.47772	0.37134	0.55536	0.77103	--
9.48328	0.37134	0.55536	0.77103	--
9.48883	0.37134	0.55536	0.77103	--
9.49439	0.37134	0.55536	0.76803	--
9.49994	0.37134	0.55536	0.76737	--
9.5055	0.37134	0.55536	0.76737	--
9.51106	0.37134	0.55536	0.76737	--
9.51661	0.37134	0.55536	0.76737	--
9.52217	0.37134	0.55536	0.76737	--
9.52772	0.37134	0.55536	0.76737	--
9.53328	0.37134	0.55536	0.76737	--
9.53883	0.37134	0.55536	0.76737	--
9.54439	0.37134	0.55536	0.7707	--
9.54994	0.37134	0.55536	0.77103	--
9.5555	0.37134	0.55536	0.7707	--
9.56106	0.37134	0.55536	0.7707	--
9.56661	0.37134	0.55536	0.77103	--
9.57217	0.37134	0.55536	0.76737	--
9.57772	0.37134	0.55536	0.76869	--
9.58328	0.37134	0.55536	0.76737	--
9.58883	0.37134	0.55536	0.77004	--
9.59439	0.37134	0.55536	0.77103	--
9.59994	0.37134	0.55536	0.77103	--
9.6055	0.37134	0.55536	0.76737	--
9.61106	0.37134	0.55536	0.77103	--
9.61661	0.37134	0.55536	0.7707	--
9.62217	0.37134	0.55536	0.77103	--
9.62772	0.37134	0.55536	0.77103	--
9.63328	0.37134	0.55536	0.76737	--
9.63883	0.37134	0.55536	0.77103	--
9.64439	0.37134	0.55536	0.77037	--
9.64994	0.37134	0.55536	0.76737	--
9.6555	0.37134	0.55536	0.76737	--
9.66106	0.37134	0.55536	0.77103	--
9.66661	0.37134	0.55536	0.77103	--
9.67217	0.37134	0.55536	0.77103	--
9.67772	0.37134	0.55536	0.77037	--
9.68328	0.37134	0.55536	0.77103	--
9.68883	0.37134	0.55536	0.7677	--
9.69439	0.37134	0.55536	0.7707	--
9.69994	0.37134	0.55536	0.77103	--
9.7055	0.37134	0.55536	0.77103	--
9.71106	0.37134	0.55536	0.77103	--
9.71661	0.37134	0.55536	0.77103	--
9.72217	0.37134	0.55536	0.77103	--
9.72772	0.37134	0.55536	0.7707	--
9.73328	0.37134	0.55536	0.77103	--
9.73883	0.37134	0.55536	0.77103	--
9.74439	0.37134	0.55536	0.77238	--
9.74994	0.37134	0.55536	0.77103	--
9.7555	0.37134	0.55536	0.77103	--
9.76106	0.37134	0.55536	0.77103	--
9.76661	0.37134	0.55536	0.77103	--
9.77217	0.37134	0.55536	0.77103	--
9.77772	0.37134	0.55536	0.77103	--
9.78328	0.37134	0.55536	0.7707	--
9.78883	0.37134	0.55536	0.77103	--
9.79439	0.37134	0.55536	0.77103	--
9.79994	0.37134	0.55536	0.77103	--
9.8055	0.37134	0.55536	0.77103	--
9.81106	0.37134	0.55536	0.77103	--
9.81661	0.37134	0.55536	0.77103	--
9.82217	0.37134	0.55536	0.77103	--
9.82772	0.37134	0.55536	0.77103	--
9.83328	0.37134	0.55536	0.77103	--
9.83883	0.37134	0.55536	0.77103	--
9.84439	0.37134	0.55536	0.7707	--
9.84994	0.37134	0.55536	0.77103	--
9.8555	0.37134	0.55536	0.7707	--
9.86106	0.37134	0.55536	0.77103	--
9.86661	0.37134	0.55536	0.77103	--
9.87217	0.37134	0.55536	0.77103	--
9.87772	0.37134	0.55536	0.77103	--
9.88328	0.37134	0.55536	0.77103	--
9.88883	0.37134	0.55536	0.77103	--
9.89439	0.37134	0.55536	0.77103	--
9.89994	0.37134	0.55536	0.77103	--
9.9055	0.37134	0.55536	0.77103	--
9.91106	0.37134	0.55536	0.77103	--
9.91661	0.37134	0.55536	0.77103	--
9.92217	0.37134	0.55536	0.77103	--
9.92772	0.37134	0.55536	0.77103	--
9.93328	0.37134	0.55536	0.7707	--
9.93883	0.37134	0.55536	0.77103	--
9.94439	0.37134	0.55536	0.77103	--
9.94994	0.37134	0.55536	0.77103	--
9.9555	0.37134	0.55536	0.77103	--
9.96106	0.37134	0.55536	0.77103	--
9.96661	0.37134	0.55536	0.77103	--
9.97217	0.37134	0.55536	0.77103	--
9.97772	0.37134	0.55536	0.77103	--
9.98328	0.37134	0.55536	0.77103	--
9.98883	0.37134	0.55536	0.77103	--
9.99439	0.37134	0.55536	0.77103	--
9.99994	0.37134	0.55536	0.77103	--
10.0055	0.37134	0.55536	0.77103	--
10.0111	0.37134	0.55536	0.7707	--
10.0166	0.37134	0.55536	0.7707	--
10.0222	0.37134	0.55536	0.77103	--
10.0277	0.37134	0.55536	0.7707	--
10.0333	0.37134	0.55536	0.77103	--
10.0388	0.37134	0.55536	0.7707	--
10.0444	0.37134	0.55536	0.7707	--
10.0499	0.37134	0.55536	0.7707	--
10.0555	0.37134	0.55536	0.77103	--
10.0611	0.37134	0.55536	0.77103	--
10.0666	0.37134	0.55536	0.7707	--
10.0722	0.37134	0.55536	0.7707	--
10.0777	0.37134	0.55536	0.77103	--
10.0833	0.37134	0.55536	0.77103	--
10.0888	0.37134	0.55536	0.7707	--
10.0944	0.37134	0.55536	0.7707	--
10.0999	0.37134	0.55536	0.77103	--
10.1055	0.37134	0.55536	0.77103	--
10.1111	0.37134	0.55536	0.77103	--
10.1166	0.37134	0.55536	0.77103	--
10.1222	0.37134	0.55536	0.77103	--
10.1277	0.37134	0.55536	0.77103	--
10.1333	0.37134	0.55536	0.7707	--
10.1388	0.37134	0.55536	0.7707	--
10.1444	0.37134	0.55536	0.7707	--
10.1499	0.37134	0.55536	0.77103	--
10.1555	0.37134	0.55536	0.77103	--
10.1611	0.37134	0.55536	0.77103	--
10.1666	0.37134	0.55536	0.77103	--
10.1722	0.37134	0.55536	0.77103	--
10.1777	0.37134	0.55536	0.77103	--
10.1833	0.37167	0.55569	0.77136	--
10.1888	0.37134	0.55536	0.77103	--
10.1944	0.37134	0.55536	0.77103	--
10.1999	0.37134	0.55602	0.77169	--
10.2055	0.37134	0.55569	0.77136	--
10.2111	0.37134	0.55536	0.77103	--
10.2166	0.37134	0.55536	0.77103	--
10.2222	0.37134	0.55602	0.77169	--
10.2277	0.37134	0.55536	0.77103	--
10.2333	0.37134	0.55536	0.77103	--
10.2388	0.37134	0.55536	0.77103	--
10.2444	0.37134	0.55536	0.77103	--
10.2499	0.37134	0.55536	0.77403	--
10.2555	0.37134	0.55536	0.77202	--
10.2611	0.37134	0.55536	0.77103	--
10.2666	0.37134	0.55536	0.77103	--
10.2722	0.37134	0.55536	0.7707	--
10.2777	0.37134	0.55536	0.7707	--
10.2833	0.37134	0.55536	0.77103	--
10.2888	0.37134	0.55536	0.77103	--
10.2944	0.37134	0.55536	0.77103	--
10.2999	0.37134	0.55536	0.77871	--
10.3055	0.37134	0.55536	0.77904	--
10.3111	0.37134	0.55536	0.77103	--
10.3166	0.37134	0.55536	0.77502	--
10.3222	0.37134	0.55935	0.77535	--
10.3277	0.37134	0.55935	0.77502	--
10.3333	0.37134	0.55935	0.77502	--
10.3388	0.37134	0.55935	0.77502	--
10.3444	0.37134	0.55935	0.77502	--
10.3499	0.37134	0.55935	0.77502	--
10.3555	0.37134	0.55935	0.77502	--
10.3611	0.37134	0.55935	0.77535	--
10.3666	0.37134	0.55935	0.78303	--
10.3722	0.37134	0.55935	0.78237	--
10.3777	0.37134	0.55935	0.78003	--
10.3833	0.37134	0.55935	0.77502	--
10.3888	0.37134	0.55935	0.77502	--
10.3944	0.37134	0.55935	0.77502	--
10.3999	0.37134	0.55935	0.77502	--
10.4055	0.37134	0.55935	0.77502	--
10.4111	0.37134	0.55935	0.77502	--
10.4166	0.37134	0.55935	0.77502	--
10.4222	0.37134	0.55935	0.77502	--
10.4277	0.37134	0.55935	0.77502	--
10.4333	0.37134	0.55935	0.77469	--
10.4388	0.37134	0.55935	0.77601	--
10.4444	0.37134	0.55935	0.78303	--
10.4499	0.37134	0.55935	0.78303	--
10.4555	0.37134	0.55935	0.7827	--
10.4611	0.37134	0.55935	0.78303	--
10.4666	0.37134	0.55935	0.7827	--
10.4722	0.37134	0.55935	0.78303	--
10.4777	0.37134	0.55935	0.78303	--
10.4833	0.37134	0.55935	0.78303	--
10.4888	0.37134	0.55935	0.78303	--
10.4944	0.37134	0.55935	0.78303	--
10.4999	0.37134	0.55935	0.78303	--
10.5055	0.37134	0.55935	0.77502	--
10.5111	0.37134	0.55935	0.77502	--
10.5166	0.37134	0.55935	0.77502	--
10.5222	0.37134	0.55935	0.77502	--
10.5277	0.37134	0.55935	0.77469	--
10.5333	0.37134	0.56001	0.78336	--
10.5388	0.37134	0.55935	0.78303	--
10.5444	0.37134	0.55935	0.78303	--
10.5499	0.37134	0.55935	0.78303	--
10.5555	0.37134	0.55935	0.78303	--
10.5611	0.37134	0.55935	0.78303	--
10.5666	0.37134	0.55935	0.78303	--
10.5722	0.37134	0.55935	0.78303	--
10.5777	0.37134	0.55935	0.78303	--
10.5833	0.37134	0.55935	0.78303	--
10.5888	0.37134	0.55935	0.77568	--
10.5944	0.37134	0.55935	0.78303	--
10.5999	0.37134	0.55935	0.78237	--
10.6055	0.37134	0.55935	0.77502	--
10.6111	0.37134	0.55935	0.78303	--
10.6166	0.37134	0.55935	0.78303	--
10.6222	0.37134	0.55935	0.78303	--
10.6277	0.37134	0.55935	0.78303	--
10.6333	0.37134	0.55935	0.7827	--
10.6388	0.37134	0.55935	0.77469	--
10.6444	0.37134	0.55935	0.78303	--
10.6499	0.37134	0.55935	0.78303	--
10.6555	0.37134	0.55935	0.78168	--
10.6611	0.37167	0.55968	0.77535	--
10.6666	0.37134	0.56502	0.7887	--
10.6722	0.37134	0.561	0.78468	--
10.6777	0.37134	0.561	0.78468	--
10.6833	0.37134	0.55935	0.78135	--
10.6888	0.37134	0.56667	0.78735	--
10.6944	0.37134	0.56667	0.79035	--
10.6999	0.37134	0.56667	0.79035	--
10.7055	0.37134	0.56667	0.79035	--
10.7111	0.37134	0.56601	0.78969	--
10.7166	0.37134	0.55935	0.77502	--
10.7222	0.37134	0.55935	0.78303	--
10.7277	0.37134	0.56667	0.79035	--
10.7333	0.37134	0.55935	0.78303	--
10.7388	0.37134	0.55935	0.78303	--
10.7444	0.37134	0.56367	0.78735	--
10.7499	0.37134	0.56169	0.78537	--
10.7555	0.37134	0.55935	0.78303	--
10.7611	0.37134	0.55935	0.78303	--
10.7666	0.37134	0.55935	0.77469	--
10.7722	0.37134	0.56667	0.79035	--
10.7777	0.37134	0.56667	0.79035	--
10.7833	0.37134	0.56667	0.79035	--
10.7888	0.37134	0.56202	0.7857	--
10.7944	0.37134	0.56667	0.78402	--
10.7999	0.37134	0.56667	0.78834	--
10.8055	0.37134	0.56667	0.79035	--
10.8111	0.37134	0.56436	0.78402	--
10.8166	0.37134	0.56667	0.79035	--
10.8222	0.37134	0.56667	0.79035	--
10.8277	0.37134	0.55935	0.78303	--
10.8333	0.37134	0.56169	0.78537	--
10.8388	0.37134	0.55935	0.78303	--
10.8444	0.37134	0.55935	0.78303	--
10.8499	0.37134	0.56667	0.79035	--
10.8555	0.37134	0.56667	0.79035	--
10.8611	0.37134	0.56667	0.79035	--
10.8666	0.37134	0.56667	0.79035	--
10.8722	0.37134	0.56667	0.79035	--
10.8777	0.37134	0.564	0.78768	--
10.8833	0.37134	0.55935	0.78303	--
10.8888	0.37134	0.55935	0.78303	--
10.8944	0.37134	0.56667	0.78234	--
10.8999	0.37134	0.56667	0.78534	--
10.9055	0.37134	0.56667	0.79035	--
10.9111	0.37134	0.56667	0.79035	--
10.9166	0.37134	0.56667	0.79002	--
10.9222	0.37134	0.56667	0.78969	--
10.9277	0.37134	0.56667	0.79035	--
10.9333	0.37134	0.56667	0.79035	--
10.9388	0.37134	0.56301	0.78669	--
10.9444	0.37134	0.55935	0.78303	--
10.9499	0.37134	0.55935	0.78303	--
10.9555	0.37134	0.56301	0.78669	--
10.9611	0.37134	0.56667	0.79035	--
10.9666	0.37134	0.56667	0.79035	--
10.9722	0.37134	0.56667	0.79035	--
10.9777	0.37134	0.56667	0.79035	--
10.9833	0.37134	0.56169	0.77736	--
10.9888	0.37134	0.56667	0.79035	--
10.9944	0.37134	0.56502	0.7887	--
10.9999	0.37134	0.56667	0.79035	--
11.0055	0.37134	0.56667	0.79035	--
11.0111	0.37134	0.55935	0.78303	--
11.0166	0.37134	0.56436	0.78804	--
11.0222	0.37134	0.56301	0.78669	--
11.0277	0.37134	0.55935	0.78303	--
11.0333	0.37134	0.55935	0.7827	--
11.0388	0.37134	0.55935	0.78303	--
11.0444	0.37134	0.567	0.78768	--
11.0499	0.37134	0.55935	0.78303	--
11.0555	0.37134	0.56001	0.78336	--
11.0611	0.37134	0.55935	0.7827	--
11.0666	0.37134	0.55935	0.7827	--
11.0722	0.37134	0.55935	0.78303	--
11.0777	0.37134	0.567	0.79068	--
11.0833	0.37134	0.56634	0.79002	--
11.0888	0.37233	0.56766	0.78333	--
[truncated: 2,324 more rows]

## Sheet: Fig 8
Time/h	Value of K
	0.15	0.3	0.45	0.4979	0.6	0.75
0	--	--	--	--	--	--
0.0055	0.05472	0.10945	0.16417	0.18165	0.21889	0.27362
0.01106	0.06266	0.12531	0.18797	0.20798	0.25063	0.31329
0.01661	0.0678	0.13559	0.20339	0.22503	0.27118	0.33898
0.02217	0.0717	0.14339	0.21509	0.23799	0.28679	0.35848
0.02663	0.07487	0.14974	0.22461	0.24852	0.29948	0.37435
0.02772	0.07702	0.15405	0.23107	0.25567	0.3081	0.38512
0.03328	0.07757	0.15514	0.23271	0.25748	0.31028	0.38785
0.03883	0.07992	0.15985	0.23977	0.26529	0.31969	0.39962
0.04439	0.08202	0.16405	0.24607	0.27226	0.32809	0.41011
0.04994	0.08392	0.16783	0.25175	0.27855	0.33567	0.41959
0.05326	0.08565	0.1713	0.25695	0.28431	0.34261	0.42826
0.0555	0.08658	0.17316	0.25974	0.28738	0.34631	0.43289
0.06106	0.08725	0.1745	0.26175	0.28962	0.349	0.43626
0.06661	0.08873	0.17747	0.2662	0.29454	0.35494	0.44367
0.07217	0.09012	0.18025	0.27037	0.29915	0.3605	0.45062
0.07772	0.09143	0.18285	0.27428	0.30348	0.36571	0.45714
0.07988	0.09266	0.18532	0.27798	0.30757	0.37064	0.4633
0.08328	0.09308	0.18617	0.27925	0.30897	0.37233	0.46541
0.08883	0.09383	0.18765	0.28148	0.31144	0.3753	0.46913
0.09439	0.09494	0.18987	0.28481	0.31512	0.37974	0.47468
0.09994	0.09599	0.19199	0.28798	0.31863	0.38397	0.47997
0.1055	0.09701	0.19401	0.29102	0.32199	0.38802	0.48503
0.10651	0.09798	0.19595	0.29393	0.32522	0.3919	0.48988
0.11106	0.09811	0.19622	0.29433	0.32566	0.39244	0.49055
0.11661	0.09891	0.19781	0.29672	0.3283	0.39563	0.49453
0.12217	0.0998	0.19961	0.29941	0.33128	0.39921	0.49902
0.12772	0.10067	0.20133	0.302	0.33415	0.40267	0.50333
0.13314	0.1015	0.203	0.3045	0.33692	0.406	0.50751
0.13328	0.10225	0.2045	0.30675	0.3394	0.409	0.51125
0.13883	0.10231	0.20461	0.30692	0.33959	0.40923	0.51153
0.14439	0.10309	0.20618	0.30927	0.34218	0.41235	0.51544
0.14994	0.10384	0.20769	0.31153	0.34469	0.41538	0.51922
0.1555	0.10458	0.20916	0.31374	0.34714	0.41832	0.5229
0.15977	0.10529	0.21059	0.31588	0.34951	0.42118	0.52647
0.16106	0.10579	0.21158	0.31737	0.35115	0.42316	0.52895
0.16661	0.10599	0.21198	0.31796	0.35181	0.42395	0.52994
0.17217	0.10666	0.21333	0.31999	0.35405	0.42666	0.53332
0.17772	0.10732	0.21464	0.32197	0.35624	0.42929	0.53661
0.18328	0.10796	0.21593	0.32389	0.35837	0.43186	0.53982
0.1864	0.10859	0.21718	0.32577	0.36045	0.43436	0.54295
0.18883	0.1089	0.2178	0.32669	0.36147	0.43559	0.54449
0.19439	0.1092	0.21841	0.32761	0.36248	0.43681	0.54602
0.19994	0.1098	0.2196	0.3294	0.36447	0.4392	0.549
0.2055	0.11039	0.22077	0.33116	0.36641	0.44154	0.55193
0.21106	0.11096	0.22192	0.33288	0.36831	0.44383	0.55479
0.21303	0.11152	0.22304	0.33455	0.37017	0.44607	0.55759
0.21661	0.11167	0.22335	0.33502	0.37068	0.4467	0.55837
0.22217	0.11207	0.22413	0.3362	0.37199	0.44827	0.56034
0.22772	0.1126	0.22521	0.33781	0.37377	0.45042	0.56302
0.23328	0.11313	0.22626	0.3394	0.37552	0.45253	0.56566
0.23883	0.11365	0.2273	0.34095	0.37724	0.4546	0.56824
0.23965	0.11416	0.22831	0.34247	0.37892	0.45663	0.57078
0.24439	0.11419	0.22838	0.34257	0.37904	0.45676	0.57096
0.24994	0.11465	0.22931	0.34396	0.38058	0.45862	0.57327
0.2555	0.11514	0.23029	0.34543	0.3822	0.46058	0.57572
0.26106	0.11563	0.23125	0.34688	0.3838	0.4625	0.57813
0.26628	0.1161	0.2322	0.3483	0.38537	0.46439	0.58049
0.26661	0.1165	0.23299	0.34949	0.38669	0.46598	0.58248
0.27217	0.11656	0.23313	0.34969	0.38691	0.46625	0.58282
0.27772	0.11702	0.23404	0.35106	0.38843	0.46808	0.5851
0.28328	0.11747	0.23494	0.35241	0.38993	0.46988	0.58736
0.28883	0.11791	0.23583	0.35374	0.39139	0.47165	0.58957
0.29291	0.11835	0.2367	0.35505	0.39284	0.4734	0.59175
0.29439	0.11863	0.23725	0.35588	0.39376	0.4745	0.59313
0.29994	0.11878	0.23756	0.35634	0.39427	0.47512	0.5939
0.3055	0.1192	0.23841	0.35761	0.39567	0.47681	0.59601
0.31106	0.11962	0.23924	0.35886	0.39706	0.47848	0.5981
0.31661	0.12003	0.24006	0.36009	0.39842	0.48012	0.60015
0.31954	0.12044	0.24087	0.36131	0.39977	0.48175	0.60218
0.32217	0.12061	0.24121	0.36182	0.40033	0.48243	0.60303
0.32772	0.12084	0.24167	0.36251	0.40109	0.48334	0.60418
0.33328	0.12123	0.24246	0.36369	0.4024	0.48492	0.60615
0.33883	0.12162	0.24324	0.36486	0.40369	0.48648	0.6081
0.34439	0.122	0.24401	0.36601	0.40497	0.48801	0.61002
0.34617	0.12238	0.24476	0.36715	0.40623	0.48953	0.61191
0.34994	0.12246	0.24492	0.36738	0.40649	0.48984	0.61231
0.3555	0.12276	0.24551	0.36827	0.40747	0.49103	0.61378
0.36106	0.12313	0.24625	0.36938	0.4087	0.4925	0.61563
0.36661	0.12349	0.24698	0.37047	0.40991	0.49396	0.61745
0.37217	0.12385	0.2477	0.37155	0.4111	0.49541	0.61926
0.3728	0.12421	0.24841	0.37262	0.41228	0.49682	0.62103
0.37772	0.12421	0.24841	0.37262	0.41229	0.49683	0.62104
0.38328	0.12456	0.24912	0.37368	0.41345	0.49824	0.6228
0.38883	0.12491	0.24981	0.37472	0.41461	0.49963	0.62453
0.39439	0.12525	0.2505	0.37575	0.41575	0.501	0.62626
0.39942	0.12559	0.25118	0.37677	0.41688	0.50236	0.62795
0.39994	0.12585	0.25171	0.37756	0.41775	0.50342	0.62927
0.4055	0.12593	0.25185	0.37778	0.41799	0.50371	0.62964
0.41106	0.12626	0.25252	0.37878	0.4191	0.50504	0.6313
0.41661	0.12659	0.25318	0.37977	0.42019	0.50635	0.63294
0.42217	0.12691	0.25383	0.38074	0.42127	0.50766	0.63457
0.42605	0.12724	0.25447	0.38171	0.42234	0.50894	0.63618
0.42772	0.12742	0.25483	0.38225	0.42294	0.50967	0.63708
0.43328	0.12755	0.25511	0.38266	0.4234	0.51022	0.63777
0.43883	0.12787	0.25574	0.38361	0.42444	0.51148	0.63935
0.44439	0.12818	0.25636	0.38455	0.42548	0.51273	0.64091
0.44994	0.12849	0.25698	0.38547	0.4265	0.51396	0.64245
0.45268	0.1288	0.25759	0.38639	0.42752	0.51519	0.64399
0.4555	0.1289	0.25781	0.38671	0.42787	0.51562	0.64452
0.46106	0.1291	0.2582	0.3873	0.42853	0.5164	0.6455
0.46661	0.1294	0.2588	0.3882	0.42952	0.5176	0.647
0.47217	0.1297	0.25939	0.38909	0.43051	0.51879	0.64849
0.47772	0.12999	0.25998	0.38997	0.43149	0.51997	0.64996
0.47931	0.13028	0.26057	0.39085	0.43245	0.52113	0.65142
0.48328	0.13032	0.26065	0.39097	0.43258	0.52129	0.65161
0.48883	0.13057	0.26114	0.39172	0.43341	0.52229	0.65286
0.49439	0.13086	0.26172	0.39258	0.43436	0.52343	0.65429
0.49994	0.13114	0.26228	0.39343	0.4353	0.52457	0.65571
0.5055	0.13142	0.26285	0.39427	0.43624	0.52569	0.65712
0.50594	0.13168	0.26336	0.39504	0.43709	0.52672	0.6584
0.51106	0.1317	0.2634	0.39511	0.43716	0.52681	0.65851
0.51661	0.13198	0.26396	0.39593	0.43808	0.52791	0.65989
0.52217	0.13225	0.2645	0.39676	0.43899	0.52901	0.66126
0.52772	0.13252	0.26505	0.39757	0.43989	0.53009	0.66262
0.53257	0.13279	0.26559	0.39838	0.44078	0.53117	0.66397
0.53328	0.13298	0.26596	0.39894	0.44141	0.53193	0.66491
0.53883	0.13306	0.26612	0.39918	0.44167	0.53224	0.6653
0.54439	0.13332	0.26665	0.39997	0.44255	0.5333	0.66662
0.54994	0.13359	0.26717	0.40076	0.44342	0.53435	0.66794
0.5555	0.13385	0.2677	0.40154	0.44429	0.53539	0.66924
0.55919	0.13411	0.26821	0.40232	0.44514	0.53643	0.67053
0.58582	0.13423	0.26847	0.4027	0.44556	0.53693	0.67116
0.61245	0.13544	0.27087	0.40631	0.44956	0.54175	0.67718
0.63908	0.1366	0.2732	0.40979	0.45341	0.54639	0.68299
0.66571	0.13772	0.27544	0.41316	0.45713	0.55088	0.68859
0.69234	0.1388	0.27761	0.41641	0.46074	0.55521	0.69402
0.71896	0.13985	0.27971	0.41956	0.46422	0.55942	0.69927
0.74559	0.14087	0.28175	0.42262	0.4676	0.56349	0.70436
0.77222	0.14186	0.28372	0.42558	0.47089	0.56745	0.70931
0.79885	0.14282	0.28565	0.42847	0.47408	0.57129	0.71411
0.82548	0.14376	0.28751	0.43127	0.47718	0.57503	0.71879
0.85211	0.14467	0.28934	0.434	0.4802	0.57867	0.72334
0.87873	0.14555	0.29111	0.43666	0.48314	0.58222	0.72777
0.90536	0.14642	0.29284	0.43926	0.48602	0.58568	0.7321
0.93199	0.14726	0.29453	0.44179	0.48882	0.58906	0.73632
0.95862	0.14809	0.29618	0.44427	0.49156	0.59236	0.74044
0.98525	0.14889	0.29779	0.44668	0.49423	0.59558	0.74447
1.01187	0.14968	0.29937	0.44905	0.49685	0.59873	0.74842
1.0385	0.15045	0.30091	0.45136	0.49941	0.60182	0.75227
1.06513	0.15121	0.30242	0.45363	0.50192	0.60484	0.75605
1.09176	0.15195	0.3039	0.45585	0.50437	0.6078	0.75975
1.11839	0.15267	0.30535	0.45802	0.50678	0.6107	0.76337
1.14502	0.15339	0.30677	0.46016	0.50914	0.61354	0.76693
1.17164	0.15408	0.30817	0.46225	0.51145	0.61633	0.77042
1.19827	0.15477	0.30954	0.4643	0.51373	0.61907	0.77384
1.2249	0.15544	0.31088	0.46632	0.51596	0.62176	0.7772
1.25153	0.1561	0.3122	0.4683	0.51815	0.6244	0.78051
1.27816	0.15675	0.3135	0.47025	0.52031	0.627	0.78375
1.30479	0.15739	0.31478	0.47216	0.52242	0.62955	0.78694
1.33141	0.15802	0.31603	0.47405	0.52451	0.63206	0.79008
1.35804	0.15863	0.31727	0.4759	0.52656	0.63453	0.79317
1.38467	0.15924	0.31848	0.47772	0.52857	0.63696	0.7962
1.4113	0.15984	0.31968	0.47952	0.53056	0.63935	0.79919
1.43793	0.16043	0.32085	0.48128	0.53251	0.64171	0.80214
1.46456	0.16101	0.32202	0.48302	0.53444	0.64403	0.80504
1.49118	0.16158	0.32316	0.48474	0.53633	0.64632	0.80789
1.51781	0.16214	0.32428	0.48643	0.5382	0.64857	0.81071
1.54444	0.1627	0.32539	0.48809	0.54005	0.65079	0.81349
1.57107	0.16324	0.32649	0.48973	0.54186	0.65298	0.81622
1.5977	0.16378	0.32757	0.49135	0.54365	0.65514	0.81892
1.62433	0.16432	0.32863	0.49295	0.54542	0.65727	0.82158
1.65095	0.16484	0.32968	0.49453	0.54717	0.65937	0.82421
1.67758	0.16536	0.33072	0.49608	0.54889	0.66144	0.8268
1.70421	0.16587	0.33174	0.49762	0.55059	0.66349	0.82936
1.73084	0.16638	0.33276	0.49913	0.55226	0.66551	0.83189
1.75747	0.16688	0.33375	0.50063	0.55392	0.66751	0.83438
1.7841	0.16737	0.33474	0.50211	0.55556	0.66948	0.83685
1.81072	0.16786	0.33571	0.50357	0.55717	0.67143	0.83928
1.83735	0.16834	0.33668	0.50501	0.55877	0.67335	0.84169
1.86398	0.16881	0.33763	0.50644	0.56035	0.67525	0.84407
1.89061	0.16928	0.33857	0.50785	0.56191	0.67713	0.84642
1.91724	0.16975	0.3395	0.50924	0.56345	0.67899	0.84874
1.94386	0.17021	0.34042	0.51062	0.56498	0.68083	0.85104
1.97049	0.17066	0.34132	0.51199	0.56648	0.68265	0.85331
1.99712	0.17111	0.34222	0.51333	0.56798	0.68444	0.85556
2.02375	0.17156	0.34311	0.51467	0.56945	0.68622	0.85778
2.05038	0.172	0.34399	0.51599	0.57091	0.68798	0.85998
2.07701	0.17243	0.34486	0.51729	0.57235	0.68972	0.86215
2.10363	0.17286	0.34572	0.51858	0.57378	0.69144	0.86431
2.13026	0.17329	0.34657	0.51986	0.5752	0.69315	0.86644
2.15689	0.17371	0.34742	0.52113	0.5766	0.69484	0.86855
2.18352	0.17413	0.34825	0.52238	0.57798	0.69651	0.87063
2.21015	0.17454	0.34908	0.52362	0.57936	0.69816	0.8727
2.23678	0.17495	0.3499	0.52485	0.58072	0.6998	0.87475
2.2634	0.17536	0.35071	0.52607	0.58206	0.70142	0.87678
2.29003	0.17576	0.35151	0.52727	0.5834	0.70303	0.87878
2.31666	0.17615	0.35231	0.52846	0.58472	0.70462	0.88077
2.34329	0.17655	0.3531	0.52965	0.58602	0.7062	0.88274
2.36992	0.17694	0.35388	0.53082	0.58732	0.70776	0.8847
2.39655	0.17733	0.35465	0.53198	0.58861	0.70931	0.88663
2.42317	0.17771	0.35542	0.53313	0.58988	0.71084	0.88855
2.4498	0.17809	0.35618	0.53427	0.59114	0.71236	0.89045
2.47643	0.17847	0.35693	0.5354	0.59239	0.71387	0.89233
2.50306	0.17884	0.35768	0.53652	0.59363	0.71536	0.8942
2.52969	0.17921	0.35842	0.53763	0.59486	0.71684	0.89605
2.55632	0.17958	0.35916	0.53873	0.59608	0.71831	0.89789
2.58294	0.17994	0.35988	0.53982	0.59729	0.71977	0.89971
2.60957	0.1803	0.3606	0.54091	0.59848	0.72121	0.90151
2.6362	0.18066	0.36132	0.54198	0.59967	0.72264	0.9033
2.66283	0.18102	0.36203	0.54305	0.60085	0.72406	0.90508
2.68946	0.18137	0.36274	0.5441	0.60202	0.72547	0.90684
2.71609	0.18172	0.36343	0.54515	0.60318	0.72687	0.90859
2.74271	0.18206	0.36413	0.54619	0.60433	0.72825	0.91032
2.76934	0.18241	0.36482	0.54722	0.60547	0.72963	0.91204
2.79597	0.18275	0.3655	0.54825	0.6066	0.731	0.91374
2.8226	0.18309	0.36617	0.54926	0.60773	0.73235	0.91544
2.84923	0.18342	0.36685	0.55027	0.60884	0.73369	0.91712
2.87585	0.18376	0.36751	0.55127	0.60995	0.73503	0.91878
2.90248	0.18409	0.36818	0.55226	0.61105	0.73635	0.92044
2.92911	0.18442	0.36883	0.55325	0.61214	0.73766	0.92208
2.95574	0.18474	0.36948	0.55423	0.61322	0.73897	0.92371
2.98237	0.18507	0.37013	0.5552	0.6143	0.74026	0.92533
3.009	0.18539	0.37077	0.55616	0.61536	0.74155	0.92694
3.03562	0.18571	0.37141	0.55712	0.61642	0.74283	0.92853
3.06225	0.18602	0.37205	0.55807	0.61747	0.74409	0.93012
3.08888	0.18634	0.37268	0.55901	0.61852	0.74535	0.93169
3.11551	0.18665	0.3733	0.55995	0.61955	0.7466	0.93325
3.14214	0.18696	0.37392	0.56088	0.62058	0.74784	0.9348
3.16877	0.18727	0.37454	0.5618	0.62161	0.74907	0.93634
3.19539	0.18757	0.37515	0.56272	0.62262	0.7503	0.93787
3.22202	0.18788	0.37576	0.56363	0.62363	0.75151	0.93939
3.24865	0.18818	0.37636	0.56454	0.62463	0.75272	0.9409
3.27528	0.18848	0.37696	0.56544	0.62563	0.75392	0.9424
3.30191	0.18878	0.37756	0.56633	0.62662	0.75511	0.94389
3.32854	0.18907	0.37815	0.56722	0.6276	0.7563	0.94537
3.35516	0.18937	0.37874	0.5681	0.62858	0.75747	0.94684
3.38179	0.18966	0.37932	0.56898	0.62955	0.75864	0.9483
3.40842	0.18995	0.3799	0.56985	0.63051	0.7598	0.94975
3.43505	0.19024	0.38048	0.57072	0.63147	0.76096	0.95119
3.46168	0.19053	0.38105	0.57158	0.63242	0.7621	0.95263
3.48831	0.19081	0.38162	0.57243	0.63336	0.76324	0.95405
3.51493	0.19109	0.38219	0.57328	0.6343	0.76437	0.95547
3.54156	0.19137	0.38275	0.57412	0.63524	0.7655	0.95687
3.56819	0.19165	0.38331	0.57496	0.63617	0.76662	0.95827
3.59482	0.19193	0.38387	0.5758	0.63709	0.76773	0.95966
3.62145	0.19221	0.38442	0.57663	0.63801	0.76884	0.96105
3.64808	0.19248	0.38497	0.57745	0.63892	0.76993	0.96242
3.6747	0.19276	0.38551	0.57827	0.63982	0.77103	0.96378
3.70133	0.19303	0.38606	0.57908	0.64072	0.77211	0.96514
3.72796	0.1933	0.3866	0.57989	0.64162	0.77319	0.96649
3.75459	0.19357	0.38713	0.5807	0.64251	0.77427	0.96783
3.78122	0.19383	0.38767	0.5815	0.6434	0.77533	0.96917
3.80785	0.1941	0.3882	0.5823	0.64428	0.77639	0.97049
3.83447	0.19436	0.38872	0.58309	0.64515	0.77745	0.97181
3.8611	0.19462	0.38925	0.58387	0.64602	0.7785	0.97312
3.88773	0.19489	0.38977	0.58466	0.64689	0.77954	0.97443
3.91436	0.19514	0.39029	0.58543	0.64775	0.78058	0.97572
3.94099	0.1954	0.39081	0.58621	0.64861	0.78161	0.97701
3.96761	0.19566	0.39132	0.58698	0.64946	0.78264	0.9783
3.99424	0.19591	0.39183	0.58774	0.65031	0.78366	0.97957
4.02087	0.19617	0.39234	0.5885	0.65115	0.78467	0.98084
4.0475	0.19642	0.39284	0.58926	0.65199	0.78568	0.9821
4.07413	0.19667	0.39334	0.59002	0.65282	0.78669	0.98336
4.10076	0.19692	0.39384	0.59076	0.65365	0.78769	0.98461
4.12738	0.19717	0.39434	0.59151	0.65447	0.78868	0.98585
4.15401	0.19742	0.39483	0.59225	0.65529	0.78967	0.98709
4.18064	0.19766	0.39533	0.59299	0.65611	0.79065	0.98831
4.20727	0.19791	0.39582	0.59372	0.65692	0.79163	0.98954
4.2339	0.19815	0.3963	0.59445	0.65773	0.7926	0.99075
4.26053	0.19839	0.39679	0.59518	0.65853	0.79357	0.99197
4.28715	0.19863	0.39727	0.5959	0.65933	0.79454	0.99317
4.31378	0.19887	0.39775	0.59662	0.66013	0.79549	0.99437
4.34041	0.19911	0.39822	0.59734	0.66092	0.79645	0.99556
4.36704	0.19935	0.3987	0.59805	0.66171	0.7974	0.99675
4.39367	0.19959	0.39917	0.59876	0.66249	0.79834	0.99793
4.4203	0.19982	0.39964	0.59946	0.66327	0.79928	0.9991
4.44692	0.20005	0.40011	0.60016	0.66405	0.80022	1.00027
4.47355	0.20029	0.40057	0.60086	0.66482	0.80115	1.00144
4.50018	0.20052	0.40104	0.60156	0.66559	0.80207	1.00259
4.52681	0.20075	0.4015	0.60225	0.66635	0.803	1.00375
4.55344	0.20098	0.40196	0.60294	0.66711	0.80391	1.00489
4.58007	0.20121	0.40241	0.60362	0.66787	0.80483	1.00603
4.60669	0.20143	0.40287	0.6043	0.66863	0.80574	1.00717
4.63332	0.20166	0.40332	0.60498	0.66938	0.80664	1.0083
4.65995	0.20189	0.40377	0.60566	0.67012	0.80754	1.00943
4.68658	0.20211	0.40422	0.60633	0.67087	0.80844	1.01055
4.71321	0.20233	0.40466	0.607	0.67161	0.80933	1.01166
4.73984	0.20255	0.40511	0.60766	0.67235	0.81022	1.01277
4.76646	0.20278	0.40555	0.60833	0.67308	0.8111	1.01388
4.79309	0.203	0.40599	0.60899	0.67381	0.81198	1.01498
4.81972	0.20321	0.40643	0.60964	0.67454	0.81286	1.01607
4.84635	0.20343	0.40687	0.6103	0.67526	0.81373	1.01716
4.87298	0.20365	0.4073	0.61095	0.67598	0.8146	1.01825
4.8996	0.20387	0.40773	0.6116	0.6767	0.81546	1.01933
4.92623	0.20408	0.40816	0.61224	0.67741	0.81632	1.0204
4.95286	0.2043	0.40859	0.61289	0.67812	0.81718	1.02148
4.97949	0.20451	0.40902	0.61353	0.67883	0.81803	1.02254
5.00612	0.20472	0.40944	0.61416	0.67954	0.81888	1.0236
5.03275	0.20493	0.40986	0.6148	0.68024	0.81973	1.02466
5.05937	0.20514	0.41029	0.61543	0.68094	0.82057	1.02571
5.086	0.20535	0.41071	0.61606	0.68163	0.82141	1.02676
5.11263	0.20556	0.41112	0.61668	0.68233	0.82225	1.02781
5.13926	0.20577	0.41154	0.61731	0.68302	0.82308	1.02885
5.16589	0.20598	0.41195	0.61793	0.6837	0.82391	1.02988
5.19252	0.20618	0.41237	0.61855	0.68439	0.82473	1.03091
5.21914	0.20639	0.41278	0.61916	0.68507	0.82555	1.03194
5.24577	0.20659	0.41318	0.61978	0.68575	0.82637	1.03296
5.2724	0.2068	0.41359	0.62039	0.68642	0.82718	1.03398
5.29903	0.207	0.414	0.621	0.6871	0.828	1.03499
5.32566	0.2072	0.4144	0.6216	0.68777	0.8288	1.036
5.35229	0.2074	0.4148	0.62221	0.68844	0.82961	1.03701
5.37891	0.2076	0.4152	0.62281	0.6891	0.83041	1.03801
5.40554	0.2078	0.4156	0.62341	0.68976	0.83121	1.03901
5.43217	0.208	0.416	0.624	0.69042	0.832	1.04
5.4588	0.2082	0.4164	0.6246	0.69108	0.83279	1.04099
5.48543	0.2084	0.41679	0.62519	0.69173	0.83358	1.04198
5.51206	0.20859	0.41718	0.62578	0.69239	0.83437	1.04296
5.53868	0.20879	0.41758	0.62636	0.69304	0.83515	1.04394
5.56531	0.20898	0.41797	0.62695	0.69368	0.83593	1.04491
5.59194	0.20918	0.41835	0.62753	0.69433	0.83671	1.04588
5.61857	0.20937	0.41874	0.62811	0.69497	0.83748	1.04685
5.6452	0.20956	0.41913	0.62869	0.69561	0.83825	1.04781
5.67183	0.20975	0.41951	0.62926	0.69625	0.83902	1.04877
5.69845	0.20995	0.41989	0.62984	0.69688	0.83978	1.04973
5.72508	0.21014	0.42027	0.63041	0.69751	0.84055	1.05068
5.75171	0.21033	0.42065	0.63098	0.69814	0.84131	1.05163
5.77834	0.21052	0.42103	0.63155	0.69877	0.84206	1.05258
5.80497	0.2107	0.42141	0.63211	0.6994	0.84282	1.05352
5.83159	0.21089	0.42178	0.63267	0.70002	0.84357	1.05446
5.85822	0.21108	0.42216	0.63324	0.70064	0.84431	1.05539
5.88485	0.21126	0.42253	0.63379	0.70126	0.84506	1.05632
5.91148	0.21145	0.4229	0.63435	0.70187	0.8458	1.05725
5.93811	0.21164	0.42327	0.63491	0.70249	0.84654	1.05818
5.96474	0.21182	0.42364	0.63546	0.7031	0.84728	1.0591
5.99136	0.212	0.42401	0.63601	0.70371	0.84801	1.06001
6.01799	0.21219	0.42437	0.63656	0.70432	0.84874	1.06093
6.04462	0.21237	0.42474	0.6371	0.70492	0.84947	1.06184
6.07125	0.21255	0.4251	0.63765	0.70552	0.8502	1.06275
6.09788	0.21273	0.42546	0.63819	0.70612	0.85092	1.06365
6.12451	0.21291	0.42582	0.63873	0.70672	0.85164	1.06456
6.15113	0.21309	0.42618	0.63927	0.70732	0.85236	1.06545
6.17776	0.21327	0.42654	0.63981	0.70791	0.85308	1.06635
6.20439	0.21345	0.4269	0.64034	0.70851	0.85379	1.06724
6.23102	0.21363	0.42725	0.64088	0.7091	0.8545	1.06813
6.25765	0.2138	0.42761	0.64141	0.70968	0.85521	1.06902
6.28428	0.21398	0.42796	0.64194	0.71027	0.85592	1.0699
6.3109	0.21416	0.42831	0.64247	0.71086	0.85662	1.07078
6.33753	0.21433	0.42866	0.64299	0.71144	0.85733	1.07166
6.36416	0.21451	0.42901	0.64352	0.71202	0.85802	1.07253
6.39079	0.21468	0.42936	0.64404	0.7126	0.85872	1.0734
6.41742	0.21485	0.42971	0.64456	0.71317	0.85942	1.07427
6.44405	0.21503	0.43005	0.64508	0.71375	0.86011	1.07514
6.47067	0.2152	0.4304	0.6456	0.71432	0.8608	1.076
6.4973	0.21537	0.43074	0.64611	0.71489	0.86149	1.07686
6.52393	0.21554	0.43109	0.64663	0.71546	0.86217	1.07771
6.55056	0.21571	0.43143	0.64714	0.71603	0.86285	1.07857
6.57719	0.21588	0.43177	0.64765	0.71659	0.86354	1.07942
6.60382	0.21605	0.43211	0.64816	0.71715	0.86421	1.08027
6.63044	0.21622	0.43245	0.64867	0.71771	0.86489	1.08111
6.65707	0.21639	0.43278	0.64917	0.71827	0.86556	1.08196
6.6837	0.21656	0.43312	0.64968	0.71883	0.86624	1.0828
6.71033	0.21673	0.43345	0.65018	0.71939	0.86691	1.08363
6.73696	0.21689	0.43379	0.65068	0.71994	0.86757	1.08447
6.76358	0.21706	0.43412	0.65118	0.72049	0.86824	1.0853
6.79021	0.21723	0.43445	0.65168	0.72104	0.8689	1.08613
6.81684	0.21739	0.43478	0.65217	0.72159	0.86956	1.08696
6.84347	0.21756	0.43511	0.65267	0.72214	0.87022	1.08778
6.8701	0.21772	0.43544	0.65316	0.72269	0.87088	1.0886
6.89673	0.21788	0.43577	0.65365	0.72323	0.87154	1.08942
6.92335	0.21805	0.43609	0.65414	0.72377	0.87219	1.09024
6.94998	0.21821	0.43642	0.65463	0.72431	0.87284	1.09105
6.97661	0.21837	0.43674	0.65512	0.72485	0.87349	1.09186
7.00324	0.21853	0.43707	0.6556	0.72539	0.87414	1.09267
7.02987	0.2187	0.43739	0.65609	0.72592	0.87478	1.09348
7.0565	0.21886	0.43771	0.65657	0.72646	0.87542	1.09428
7.08312	0.21902	0.43803	0.65705	0.72699	0.87607	1.09508
7.10975	0.21918	0.43835	0.65753	0.72752	0.87671	1.09588
7.13638	0.21934	0.43867	0.65801	0.72805	0.87734	1.09668
7.16301	0.21949	0.43899	0.65848	0.72858	0.87798	1.09747
7.18964	0.21965	0.43931	0.65896	0.7291	0.87861	1.09826
7.21627	0.21981	0.43962	0.65943	0.72963	0.87924	1.09905
7.24289	0.21997	0.43994	0.6599	0.73015	0.87987	1.09984
7.26952	0.22013	0.44025	0.66038	0.73067	0.8805	1.10063
7.29615	0.22028	0.44056	0.66084	0.73119	0.88113	1.10141
7.32278	0.22044	0.44088	0.66131	0.73171	0.88175	1.10219
7.34941	0.22059	0.44119	0.66178	0.73222	0.88237	1.10297
7.37604	0.22075	0.4415	0.66225	0.73274	0.88299	1.10374
7.40266	0.2209	0.44181	0.66271	0.73325	0.88361	1.10451
7.42929	0.22106	0.44211	0.66317	0.73376	0.88423	1.10529
7.45592	0.22121	0.44242	0.66363	0.73427	0.88484	1.10605
7.48255	0.22136	0.44273	0.66409	0.73478	0.88546	1.10682
7.50918	0.22152	0.44303	0.66455	0.73529	0.88607	1.10759
7.53581	0.22167	0.44334	0.66501	0.7358	0.88668	1.10835
7.56243	0.22182	0.44364	0.66546	0.7363	0.88729	1.10911
7.58906	0.22197	0.44395	0.66592	0.7368	0.88789	1.10987
7.61569	0.22212	0.44425	0.66637	0.7373	0.8885	1.11062
7.64232	0.22228	0.44455	0.66683	0.73781	0.8891	1.11138
7.66895	0.22243	0.44485	0.66728	0.7383	0.8897	1.11213
7.69557	0.22258	0.44515	0.66773	0.7388	0.8903	1.11288
7.7222	0.22272	0.44545	0.66817	0.7393	0.8909	1.11362
7.74883	0.22287	0.44575	0.66862	0.73979	0.8915	1.11437
7.77546	0.22302	0.44604	0.66907	0.74029	0.89209	1.11511
7.80209	0.22317	0.44634	0.66951	0.74078	0.89268	1.11585
7.82872	0.22332	0.44664	0.66996	0.74127	0.89327	1.11659
7.85534	0.22347	0.44693	0.6704	0.74176	0.89386	1.11733
7.88197	0.22361	0.44723	0.67084	0.74225	0.89445	1.11806
7.9086	0.22376	0.44752	0.67128	0.74273	0.89504	1.1188
7.93523	0.22391	0.44781	0.67172	0.74322	0.89562	1.11953
7.96186	0.22405	0.4481	0.67215	0.7437	0.89621	1.12026
7.98849	0.2242	0.44839	0.67259	0.74418	0.89679	1.12098
8.01511	0.22434	0.44868	0.67303	0.74467	0.89737	1.12171
8.04174	0.22449	0.44897	0.67346	0.74515	0.89795	1.12243
8.06837	0.22463	0.44926	0.67389	0.74562	0.89852	1.12315
8.095	0.22477	0.44955	0.67432	0.7461	0.8991	1.12387
8.12163	0.22492	0.44984	0.67475	0.74658	0.89967	1.12459
8.14826	0.22506	0.45012	0.67518	0.74705	0.90024	1.12531
8.17488	0.2252	0.45041	0.67561	0.74753	0.90082	1.12602
8.20151	0.22535	0.45069	0.67604	0.748	0.90138	1.12673
8.22814	0.22549	0.45098	0.67646	0.74847	0.90195	1.12744
8.25477	0.22563	0.45126	0.67689	0.74894	0.90252	1.12815
8.2814	0.22577	0.45154	0.67731	0.74941	0.90308	1.12886
8.30803	0.22591	0.45182	0.67774	0.74988	0.90365	1.12956
8.33465	0.22605	0.4521	0.67816	0.75034	0.90421	1.13026
8.36128	0.22619	0.45239	0.67858	0.75081	0.90477	1.13096
8.38791	0.22633	0.45266	0.679	0.75127	0.90533	1.13166
8.41454	0.22647	0.45294	0.67942	0.75174	0.90589	1.13236
8.44117	0.22661	0.45322	0.67983	0.7522	0.90644	1.13305
8.4678	0.22675	0.4535	0.68025	0.75266	0.907	1.13375
8.49442	0.22689	0.45378	0.68066	0.75312	0.90755	1.13444
8.52105	0.22703	0.45405	0.68108	0.75357	0.9081	1.13513
8.54768	0.22716	0.45433	0.68149	0.75403	0.90865	1.13582
8.57431	0.2273	0.4546	0.6819	0.75449	0.9092	1.1365
8.60094	0.22744	0.45488	0.68231	0.75494	0.90975	1.13719
8.62756	0.22757	0.45515	0.68272	0.7554	0.9103	1.13787
8.65419	0.22771	0.45542	0.68313	0.75585	0.91084	1.13855
8.68082	0.22785	0.45569	0.68354	0.7563	0.91139	1.13923
8.70745	0.22798	0.45596	0.68395	0.75675	0.91193	1.13991
8.73408	0.22812	0.45624	0.68435	0.7572	0.91247	1.14059
8.76071	0.22825	0.45651	0.68476	0.75765	0.91301	1.14126
8.78733	0.22839	0.45677	0.68516	0.75809	0.91355	1.14194
8.81396	0.22852	0.45704	0.68556	0.75854	0.91409	1.14261
8.84059	0.22866	0.45731	0.68597	0.75898	0.91462	1.14328
8.86722	0.22879	0.45758	0.68637	0.75943	0.91516	1.14394
8.89385	0.22892	0.45784	0.68677	0.75987	0.91569	1.14461
8.92048	0.22906	0.45811	0.68717	0.76031	0.91622	1.14528
8.9471	0.22919	0.45838	0.68756	0.76075	0.91675	1.14594
8.97373	0.22932	0.45864	0.68796	0.76119	0.91728	1.1466
9.00036	0.22945	0.4589	0.68836	0.76163	0.91781	1.14726
9.02699	0.22958	0.45917	0.68875	0.76207	0.91834	1.14792
9.05362	0.22972	0.45943	0.68915	0.7625	0.91886	1.14858
9.08025	0.22985	0.45969	0.68954	0.76294	0.91939	1.14923
9.10687	0.22998	0.45995	0.68993	0.76337	0.91991	1.14989
9.1335	0.23011	0.46022	0.69032	0.7638	0.92043	1.15054
9.16013	0.23024	0.46048	0.69071	0.76424	0.92095	1.15119
9.18676	0.23037	0.46074	0.6911	0.76467	0.92147	1.15184
9.21339	0.2305	0.46099	0.69149	0.7651	0.92199	1.15249
9.24002	0.23063	0.46125	0.69188	0.76553	0.92251	1.15313
9.26664	0.23076	0.46151	0.69227	0.76595	0.92302	1.15378
9.29327	0.23088	0.46177	0.69265	0.76638	0.92354	1.15442
9.3199	0.23101	0.46203	0.69304	0.76681	0.92405	1.15506
9.34653	0.23114	0.46228	0.69342	0.76723	0.92456	1.1557
9.37316	0.23127	0.46254	0.69381	0.76766	0.92507	1.15634
9.39979	0.2314	0.46279	0.69419	0.76808	0.92558	1.15698
9.42641	0.23152	0.46305	0.69457	0.7685	0.92609	1.15762
9.45304	0.23165	0.4633	0.69495	0.76892	0.9266	1.15825
9.47967	0.23178	0.46355	0.69533	0.76934	0.92711	1.15888
9.5063	0.2319	0.46381	0.69571	0.76976	0.92761	1.15951
9.53293	0.23203	0.46406	0.69609	0.77018	0.92812	1.16014
9.55956	0.23215	0.46431	0.69646	0.7706	0.92862	1.16077
9.58618	0.23228	0.46456	0.69684	0.77101	0.92912	1.1614
9.61281	0.23241	0.46481	0.69722	0.77143	0.92962	1.16203
9.63944	0.23253	0.46506	0.69759	0.77185	0.93012	1.16265
9.66607	0.23265	0.46531	0.69796	0.77226	0.93062	1.16327
9.6927	0.23278	0.46556	0.69834	0.77267	0.93112	1.1639
9.71932	0.2329	0.46581	0.69871	0.77308	0.93161	1.16452
9.74595	0.23303	0.46605	0.69908	0.77349	0.93211	1.16513
9.77258	0.23315	0.4663	0.69945	0.7739	0.9326	1.16575
9.79921	0.23327	0.46655	0.69982	0.77431	0.93309	1.16637
9.82584	0.2334	0.46679	0.70019	0.77472	0.93359	1.16698
9.85247	0.23352	0.46704	0.70056	0.77513	0.93408	1.1676
9.87909	0.23364	0.46728	0.70093	0.77554	0.93457	1.16821
9.90572	0.23376	0.46753	0.70129	0.77594	0.93506	1.16882
9.93235	0.23389	0.46777	0.70166	0.77635	0.93554	1.16943
9.95898	0.23401	0.46802	0.70202	0.77675	0.93603	1.17004
9.98561	0.23413	0.46826	0.70239	0.77715	0.93652	1.17065
10.0122	0.23425	0.4685	0.70275	0.77755	0.937	1.17125
10.0389	0.23437	0.46874	0.70311	0.77796	0.93748	1.17186
10.0655	0.23449	0.46898	0.70347	0.77836	0.93797	1.17246
10.0921	0.23461	0.46922	0.70384	0.77876	0.93845	1.17306
10.1188	0.23473	0.46946	0.7042	0.77915	0.93893	1.17366
10.1454	0.23485	0.4697	0.70456	0.77955	0.93941	1.17426
10.172	0.23497	0.46994	0.70491	0.77995	0.93989	1.17486
10.1986	0.23509	0.47018	0.70527	0.78034	0.94036	1.17545
10.2253	0.23521	0.47042	0.70563	0.78074	0.94084	1.17605
10.2519	0.23533	0.47066	0.70599	0.78113	0.94131	1.17664
10.2785	0.23545	0.47089	0.70634	0.78153	0.94179	1.17724
10.3051	0.23557	0.47113	0.7067	0.78192	0.94226	1.17783
10.3318	0.23568	0.47137	0.70705	0.78231	0.94273	1.17842
10.3584	0.2358	0.4716	0.7074	0.7827	0.94321	1.17901
10.385	0.23592	0.47184	0.70776	0.78309	0.94368	1.1796
10.4117	0.23604	0.47207	0.70811	0.78348	0.94415	1.18018
10.4383	0.23615	0.47231	0.70846	0.78387	0.94461	1.18077
10.4649	0.23627	0.47254	0.70881	0.78426	0.94508	1.18135
10.4916	0.23639	0.47277	0.70916	0.78465	0.94555	1.18194
10.5182	0.2365	0.47301	0.70951	0.78503	0.94601	1.18252
10.5448	0.23662	0.47324	0.70986	0.78542	0.94648	1.1831
10.5714	0.23674	0.47347	0.71021	0.7858	0.94694	1.18368
10.5981	0.23685	0.4737	0.71055	0.78619	0.9474	1.18426
10.6247	0.23697	0.47393	0.7109	0.78657	0.94787	1.18483
10.6513	0.23708	0.47416	0.71125	0.78695	0.94833	1.18541
10.6779	0.2372	0.47439	0.71159	0.78734	0.94879	1.18598
10.7046	0.23731	0.47462	0.71193	0.78772	0.94925	1.18656
10.7312	0.23743	0.47485	0.71228	0.7881	0.9497	1.18713
10.7578	0.23754	0.47508	0.71262	0.78848	0.95016	1.1877
10.7845	0.23765	0.47531	0.71296	0.78885	0.95062	1.18827
10.8111	0.23777	0.47554	0.7133	0.78923	0.95107	1.18884
10.8377	0.23788	0.47576	0.71365	0.78961	0.95153	1.18941
10.8643	0.238	0.47599	0.71399	0.78999	0.95198	1.18998
10.891	0.23811	0.47622	0.71433	0.79036	0.95243	1.19054
10.9176	0.23822	0.47644	0.71466	0.79074	0.95289	1.19111
10.9442	0.23833	0.47667	0.715	0.79111	0.95334	1.19167
10.9709	0.23845	0.47689	0.71534	0.79148	0.95379	1.19223
10.9975	0.23856	0.47712	0.71568	0.79186	0.95424	1.19279
11.0241	0.23867	0.47734	0.71601	0.79223	0.95468	1.19335
11.0507	0.23878	0.47757	0.71635	0.7926	0.95513	1.19391
11.0774	0.23889	0.47779	0.71668	0.79297	0.95558	1.19447
11.104	0.23901	0.47801	0.71702	0.79334	0.95602	1.19503
11.1306	0.23912	0.47823	0.71735	0.79371	0.95647	1.19558
11.1572	0.23923	0.47846	0.71768	0.79408	0.95691	1.19614
11.1839	0.23934	0.47868	0.71802	0.79444	0.95735	1.19669
11.2105	0.23945	0.4789	0.71835	0.79481	0.9578	1.19725
11.2371	0.23956	0.47912	0.71868	0.79518	0.95824	1.1978
11.2638	0.23967	0.47934	0.71901	0.79554	0.95868	1.19835
11.2904	0.23978	0.47956	0.71934	0.79591	0.95912	1.1989
11.317	0.23989	0.47978	0.71967	0.79627	0.95956	1.19945
11.3437	0.24	0.48	0.72	0.79664	0.95999	1.19999
11.3703	0.24011	0.48022	0.72032	0.797	0.96043	1.20054
11.3969	0.24022	0.48043	0.72065	0.79736	0.96087	1.20109
11.4235	0.24033	0.48065	0.72098	0.79772	0.9613	1.20163
11.4502	0.24043	0.48087	0.7213	0.79808	0.96174	1.20217
11.4768	0.24054	0.48109	0.72163	0.79844	0.96217	1.20272
11.5034	0.24065	0.4813	0.72195	0.7988	0.96261	1.20326
11.53	0.24076	0.48152	0.72228	0.79916	0.96304	1.2038
11.5567	0.24087	0.48173	0.7226	0.79952	0.96347	1.20434
11.5833	0.24097	0.48195	0.72292	0.79988	0.9639	1.20487
11.6099	0.24108	0.48216	0.72325	0.80023	0.96433	1.20541
11.6366	0.24119	0.48238	0.72357	0.80059	0.96476	1.20595
11.6632	0.2413	0.48259	0.72389	0.80094	0.96519	1.20648
11.6898	0.2414	0.48281	0.72421	0.8013	0.96561	1.20702
11.7165	0.24151	0.48302	0.72453	0.80165	0.96604	1.20755
11.7431	0.24162	0.48323	0.72485	0.80201	0.96647	1.20808
11.7697	0.24172	0.48345	0.72517	0.80236	0.96689	1.20861
11.7963	0.24183	0.48366	0.72549	0.80271	0.96732	1.20914
11.823	0.24193	0.48387	0.7258	0.80306	0.96774	1.20967
11.8496	0.24204	0.48408	0.72612	0.80341	0.96816	1.2102
11.8762	0.24215	0.48429	0.72644	0.80376	0.96858	1.21073
11.9028	0.24225	0.4845	0.72675	0.80411	0.96901	1.21126
11.9295	0.24236	0.48471	0.72707	0.80446	0.96943	1.21178
11.9561	0.24246	0.48492	0.72738	0.80481	0.96985	1.21231
11.9827	0.24257	0.48513	0.7277	0.80516	0.97026	1.21283
12.0094	0.24267	0.48534	0.72801	0.80551	0.97068	1.21335
12.036	0.24278	0.48555	0.72833	0.80585	0.9711	1.21388
12.0626	0.24288	0.48576	0.72864	0.8062	0.97152	1.2144
12.0892	0.24298	0.48597	0.72895	0.80654	0.97193	1.21492
12.1159	0.24309	0.48617	0.72926	0.80689	0.97235	1.21544
12.1425	0.24319	0.48638	0.72957	0.80723	0.97276	1.21595
12.1691	0.24329	0.48659	0.72988	0.80757	0.97318	1.21647
12.1958	0.2434	0.48679	0.73019	0.80792	0.97359	1.21699
12.2224	0.2435	0.487	0.7305	0.80826	0.974	1.2175
12.249	0.2436	0.48721	0.73081	0.8086	0.97441	1.21802
12.2756	0.24371	0.48741	0.73112	0.80894	0.97482	1.21853
12.3023	0.24381	0.48762	0.73143	0.80928	0.97523	1.21904
12.3289	0.24391	0.48782	0.73173	0.80962	0.97564	1.21956
12.3555	0.24401	0.48803	0.73204	0.80996	0.97605	1.22007
12.3821	0.24412	0.48823	0.73235	0.8103	0.97646	1.22058
12.4088	0.24422	0.48843	0.73265	0.81064	0.97687	1.22109
12.4354	0.24432	0.48864	0.73296	0.81098	0.97727	1.22159
12.462	0.24442	0.48884	0.73326	0.81131	0.97768	1.2221
12.4887	0.24452	0.48904	0.73356	0.81165	0.97809	1.22261
12.5153	0.24462	0.48925	0.73387	0.81198	0.97849	1.22311
12.5419	0.24472	0.48945	0.73417	0.81232	0.97889	1.22362
12.5686	0.24482	0.48965	0.73447	0.81265	0.9793	1.22412
12.5952	0.24492	0.48985	0.73477	0.81299	0.9797	1.22462
12.6218	0.24503	0.49005	0.73508	0.81332	0.9801	1.22513
12.6484	0.24513	0.49025	0.73538	0.81365	0.9805	1.22563
12.6751	0.24523	0.49045	0.73568	0.81399	0.9809	1.22613
12.7017	0.24533	0.49065	0.73598	0.81432	0.9813	1.22663
12.7283	0.24543	0.49085	0.73628	0.81465	0.9817	1.22713
12.7549	0.24553	0.49105	0.73658	0.81498	0.9821	1.22763
12.7816	0.24562	0.49125	0.73687	0.81531	0.9825	1.22812
12.8082	0.24572	0.49145	0.73717	0.81564	0.98289	1.22862
12.8348	0.24582	0.49165	0.73747	0.81597	0.98329	1.22911
12.8615	0.24592	0.49184	0.73777	0.8163	0.98369	1.22961
12.8881	0.24602	0.49204	0.73806	0.81662	0.98408	1.2301
12.9147	0.24612	0.49224	0.73836	0.81695	0.98448	1.2306
12.9413	0.24622	0.49243	0.73865	0.81728	0.98487	1.23109
12.968	0.24632	0.49263	0.73895	0.8176	0.98526	1.23158
12.9946	0.24641	0.49283	0.73924	0.81793	0.98566	1.23207
13.0212	0.24651	0.49302	0.73954	0.81825	0.98605	1.23256
13.0479	0.24661	0.49322	0.73983	0.81858	0.98644	1.23305
13.0745	0.24671	0.49341	0.74012	0.8189	0.98683	1.23354
13.1011	0.2468	0.49361	0.74041	0.81923	0.98722	1.23402
13.1278	0.2469	0.4938	0.74071	0.81955	0.98761	1.23451
13.1544	0.247	0.494	0.741	0.81987	0.988	1.23499
13.181	0.2471	0.49419	0.74129	0.82019	0.98838	1.23548
13.2076	0.24719	0.49439	0.74158	0.82052	0.98877	1.23596
13.2343	0.24729	0.49458	0.74187	0.82084	0.98916	1.23645
13.2609	0.24739	0.49477	0.74216	0.82116	0.98954	1.23693
13.2875	0.24748	0.49496	0.74245	0.82148	0.98993	1.23741
13.3141	0.24758	0.49516	0.74274	0.8218	0.99031	1.23789
13.3408	0.24767	0.49535	0.74302	0.82211	0.9907	1.23837
13.3674	0.24777	0.49554	0.74331	0.82243	0.99108	1.23885
13.394	0.24787	0.49573	0.7436	0.82275	0.99146	1.23933
13.4207	0.24796	0.49592	0.74389	0.82307	0.99185	1.23981
13.4473	0.24806	0.49611	0.74417	0.82338	0.99223	1.24029
13.4739	0.24815	0.4963	0.74446	0.8237	0.99261	1.24076
13.5005	0.24825	0.4965	0.74474	0.82402	0.99299	1.24124
13.5272	0.24834	0.49668	0.74503	0.82433	0.99337	1.24171
13.5538	0.24844	0.49687	0.74531	0.82465	0.99375	1.24219
13.5804	0.24853	0.49706	0.7456	0.82496	0.99413	1.24266
13.607	0.24863	0.49725	0.74588	0.82527	0.99451	1.24313
13.6337	0.24872	0.49744	0.74616	0.82559	0.99488	1.2436
13.6603	0.24882	0.49763	0.74645	0.8259	0.99526	1.24408
13.6869	0.24891	0.49782	0.74673	0.82621	0.99564	1.24455
13.7136	0.249	0.49801	0.74701	0.82652	0.99601	1.24502
13.7402	0.2491	0.49819	0.74729	0.82684	0.99639	1.24548
13.7668	0.24919	0.49838	0.74757	0.82715	0.99676	1.24595
13.7934	0.24928	0.49857	0.74785	0.82746	0.99714	1.24642
13.8201	0.24938	0.49875	0.74813	0.82777	0.99751	1.24689
13.8467	0.24947	0.49894	0.74841	0.82808	0.99788	1.24735
13.8733	0.24956	0.49913	0.74869	0.82838	0.99825	1.24782
13.9	0.24966	0.49931	0.74897	0.82869	0.99863	1.24828
13.9266	0.24975	0.4995	0.74925	0.829	0.999	1.24875
13.9532	0.24984	0.49968	0.74953	0.82931	0.99937	1.24921
13.9799	0.24993	0.49987	0.7498	0.82962	0.99974	1.24967
14.0065	0.25003	0.50005	0.75008	0.82992	1.00011	1.25013
14.0331	0.25012	0.50024	0.75036	0.83023	1.00048	1.25059
14.0597	0.25021	0.50042	0.75063	0.83053	1.00084	1.25105
14.0864	0.2503	0.50061	0.75091	0.83084	1.00121	1.25151
14.113	0.25039	0.50079	0.75118	0.83114	1.00158	1.25197
14.1396	0.25049	0.50097	0.75146	0.83145	1.00194	1.25243
14.1662	0.25058	0.50116	0.75173	0.83175	1.00231	1.25289
14.1929	0.25067	0.50134	0.75201	0.83205	1.00268	1.25334
14.2195	0.25076	0.50152	0.75228	0.83236	1.00304	1.2538
14.2461	0.25085	0.5017	0.75255	0.83266	1.0034	1.25426
14.2728	0.25094	0.50188	0.75283	0.83296	1.00377	1.25471
14.2994	0.25103	0.50207	0.7531	0.83326	1.00413	1.25516
14.326	0.25112	0.50225	0.75337	0.83356	1.00449	1.25562
14.3527	0.25121	0.50243	0.75364	0.83386	1.00486	1.25607
14.3793	0.2513	0.50261	0.75391	0.83416	1.00522	1.25652
14.4059	0.25139	0.50279	0.75418	0.83446	1.00558	1.25697
14.4325	0.25148	0.50297	0.75445	0.83476	1.00594	1.25742
14.4592	0.25157	0.50315	0.75472	0.83506	1.0063	1.25787
14.4858	0.25166	0.50333	0.75499	0.83536	1.00666	1.25832
14.5124	0.25175	0.50351	0.75526	0.83566	1.00702	1.25877
14.539	0.25184	0.50369	0.75553	0.83595	1.00738	1.25922
14.5657	0.25193	0.50387	0.7558	0.83625	1.00773	1.25967
14.5923	0.25202	0.50405	0.75607	0.83655	1.00809	1.26011
14.6189	0.25211	0.50422	0.75634	0.83684	1.00845	1.26056
14.6456	0.2522	0.5044	0.7566	0.83714	1.0088	1.26101
14.6722	0.25229	0.50458	0.75687	0.83743	1.00916	1.26145
14.6988	0.25238	0.50476	0.75714	0.83773	1.00952	1.26189
14.7254	0.25247	0.50493	0.7574	0.83802	1.00987	1.26234
14.7521	0.25256	0.50511	0.75767	0.83832	1.01022	1.26278
14.7787	0.25264	0.50529	0.75793	0.83861	1.01058	1.26322
14.8053	0.25273	0.50547	0.7582	0.8389	1.01093	1.26366
14.832	0.25282	0.50564	0.75846	0.8392	1.01128	1.2641
14.8586	0.25291	0.50582	0.75873	0.83949	1.01164	1.26454
14.8852	0.253	0.50599	0.75899	0.83978	1.01199	1.26498
14.9118	0.25308	0.50617	0.75925	0.84007	1.01234	1.26542
14.9385	0.25317	0.50634	0.75952	0.84036	1.01269	1.26586
14.9651	0.25326	0.50652	0.75978	0.84065	1.01304	1.2663
14.9917	0.25335	0.50669	0.76004	0.84094	1.01339	1.26674
15.0183	0.25343	0.50687	0.7603	0.84123	1.01374	1.26717
15.045	0.25352	0.50704	0.76056	0.84152	1.01409	1.26761
15.0716	0.25361	0.50722	0.76083	0.84181	1.01443	1.26804
15.0982	0.2537	0.50739	0.76109	0.8421	1.01478	1.26848
15.1249	0.25378	0.50756	0.76135	0.84239	1.01513	1.26891
15.1515	0.25387	0.50774	0.76161	0.84268	1.01548	1.26934
15.1781	0.25396	0.50791	0.76187	0.84296	1.01582	1.26978
15.2048	0.25404	0.50808	0.76213	0.84325	1.01617	1.27021
15.2314	0.25413	0.50826	0.76238	0.84354	1.01651	1.27064
15.258	0.25421	0.50843	0.76264	0.84382	1.01686	1.27107
15.2846	0.2543	0.5086	0.7629	0.84411	1.0172	1.2715
15.3113	0.25439	0.50877	0.76316	0.84439	1.01754	1.27193
15.3379	0.25447	0.50894	0.76342	0.84468	1.01789	1.27236
15.3645	0.25456	0.50912	0.76367	0.84496	1.01823	1.27279
15.3911	0.25464	0.50929	0.76393	0.84525	1.01857	1.27322
15.4178	0.25473	0.50946	0.76419	0.84553	1.01891	1.27364
15.4444	0.25481	0.50963	0.76444	0.84581	1.01926	1.27407
15.471	0.2549	0.5098	0.7647	0.8461	1.0196	1.2745
15.4977	0.25498	0.50997	0.76495	0.84638	1.01994	1.27492
15.5243	0.25507	0.51014	0.76521	0.84666	1.02028	1.27535
15.5509	0.25515	0.51031	0.76546	0.84694	1.02062	1.27577
15.5776	0.25524	0.51048	0.76572	0.84722	1.02096	1.27619
15.6042	0.25532	0.51065	0.76597	0.8475	1.02129	1.27662
15.6308	0.25541	0.51082	0.76622	0.84778	1.02163	1.27704
15.6574	0.25549	0.51098	0.76648	0.84806	1.02197	1.27746
15.6841	0.25558	0.51115	0.76673	0.84834	1.02231	1.27788
15.7107	0.25566	0.51132	0.76698	0.84862	1.02264	1.2783
15.7373	0.25574	0.51149	0.76723	0.8489	1.02298	1.27872
15.7639	0.25583	0.51166	0.76749	0.84918	1.02331	1.27914
15.7906	0.25591	0.51183	0.76774	0.84946	1.02365	1.27956
15.8172	0.256	0.51199	0.76799	0.84974	1.02398	1.27998
15.8438	0.25608	0.51216	0.76824	0.85001	1.02432	1.2804
15.8705	0.25616	0.51233	0.76849	0.85029	1.02465	1.28082
15.8971	0.25625	0.51249	0.76874	0.85057	1.02499	1.28123
15.9237	0.25633	0.51266	0.76899	0.85084	1.02532	1.28165
15.9503	0.25641	0.51283	0.76924	0.85112	1.02565	1.28206
15.977	0.2565	0.51299	0.76949	0.8514	1.02598	1.28248
16.0036	0.25658	0.51316	0.76974	0.85167	1.02632	1.28289
16.0302	0.25666	0.51332	0.76998	0.85195	1.02665	1.28331
16.0569	0.25674	0.51349	0.77023	0.85222	1.02698	1.28372
16.0835	0.25683	0.51365	0.77048	0.85249	1.02731	1.28413
16.1101	0.25691	0.51382	0.77073	0.85277	1.02764	1.28455
16.1367	0.25699	0.51398	0.77098	0.85304	1.02797	1.28496
16.1634	0.25707	0.51415	0.77122	0.85331	1.0283	1.28537
16.19	0.25716	0.51431	0.77147	0.85359	1.02862	1.28578
16.2166	0.25724	0.51448	0.77171	0.85386	1.02895	1.28619
16.2433	0.25732	0.51464	0.77196	0.85413	1.02928	1.2866
16.2699	0.2574	0.5148	0.77221	0.8544	1.02961	1.28701
16.2965	0.25748	0.51497	0.77245	0.85467	1.02993	1.28742
16.3231	0.25757	0.51513	0.7727	0.85494	1.03026	1.28783
16.3498	0.25765	0.51529	0.77294	0.85521	1.03059	1.28823
16.3764	0.25773	0.51546	0.77318	0.85549	1.03091	1.28864
16.403	0.25781	0.51562	0.77343	0.85575	1.03124	1.28905
16.4296	0.25789	0.51578	0.77367	0.85602	1.03156	1.28945
16.4563	0.25797	0.51594	0.77391	0.85629	1.03189	1.28986
16.4829	0.25805	0.5161	0.77416	0.85656	1.03221	1.29026
16.5095	0.25813	0.51627	0.7744	0.85683	1.03253	1.29067
16.5362	0.25821	0.51643	0.77464	0.8571	1.03286	1.29107
16.5628	0.25829	0.51659	0.77488	0.85737	1.03318	1.29147
16.5894	0.25838	0.51675	0.77513	0.85763	1.0335	1.29188
16.6161	0.25846	0.51691	0.77537	0.8579	1.03382	1.29228
16.6427	0.25854	0.51707	0.77561	0.85817	1.03414	1.29268
16.6693	0.25862	0.51723	0.77585	0.85843	1.03446	1.29308
16.6959	0.2587	0.51739	0.77609	0.8587	1.03478	1.29348
16.7226	0.25878	0.51755	0.77633	0.85896	1.0351	1.29388
16.7492	0.25886	0.51771	0.77657	0.85923	1.03542	1.29428
16.7758	0.25894	0.51787	0.77681	0.85949	1.03574	1.29468
16.8025	0.25902	0.51803	0.77705	0.85976	1.03606	1.29508
16.8291	0.2591	0.51819	0.77729	0.86002	1.03638	1.29548
16.8557	0.25917	0.51835	0.77752	0.86029	1.0367	1.29587
16.8823	0.25925	0.51851	0.77776	0.86055	1.03702	1.29627
16.909	0.25933	0.51867	0.778	0.86081	1.03733	1.29667
16.9356	0.25941	0.51883	0.77824	0.86108	1.03765	1.29706
16.9622	0.25949	0.51898	0.77848	0.86134	1.03797	1.29746
16.9888	0.25957	0.51914	0.77871	0.8616	1.03828	1.29785
17.0155	0.25965	0.5193	0.77895	0.86186	1.0386	1.29825
17.0421	0.25973	0.51946	0.77919	0.86213	1.03891	1.29864
17.0687	0.25981	0.51961	0.77942	0.86239	1.03923	1.29904
17.0954	0.25989	0.51977	0.77966	0.86265	1.03954	1.29943
17.122	0.25996	0.51993	0.77989	0.86291	1.03986	1.29982
17.1486	0.26004	0.52009	0.78013	0.86317	1.04017	1.30021
17.1752	0.26012	0.52024	0.78036	0.86343	1.04048	1.3006
17.2019	0.2602	0.5204	0.7806	0.86369	1.0408	1.301
17.2285	0.26028	0.52055	0.78083	0.86395	1.04111	1.30139
17.2551	0.26036	0.52071	0.78107	0.86421	1.04142	1.30178
17.2818	0.26043	0.52087	0.7813	0.86446	1.04173	1.30217
17.3084	0.26051	0.52102	0.78153	0.86472	1.04204	1.30255
17.335	0.26059	0.52118	0.78177	0.86498	1.04235	1.30294
17.3616	0.26067	0.52133	0.782	0.86524	1.04267	1.30333
17.3883	0.26074	0.52149	0.78223	0.8655	1.04298	1.30372
17.4149	0.26082	0.52164	0.78246	0.86575	1.04329	1.30411
17.4415	0.2609	0.5218	0.7827	0.86601	1.04359	1.30449
17.4682	0.26098	0.52195	0.78293	0.86627	1.0439	1.30488
17.4948	0.26105	0.52211	0.78316	0.86652	1.04421	1.30526
17.5214	0.26113	0.52226	0.78339	0.86678	1.04452	1.30565
17.548	0.26121	0.52241	0.78362	0.86703	1.04483	1.30603
17.5747	0.26128	0.52257	0.78385	0.86729	1.04514	1.30642
17.6013	0.26136	0.52272	0.78408	0.86754	1.04544	1.3068
17.6279	0.26144	0.52287	0.78431	0.8678	1.04575	1.30719
17.6546	0.26151	0.52303	0.78454	0.86805	1.04606	1.30757
17.6812	0.26159	0.52318	0.78477	0.86831	1.04636	1.30795
17.7078	0.26167	0.52333	0.785	0.86856	1.04667	1.30833
17.7344	0.26174	0.52349	0.78523	0.86881	1.04697	1.30872
17.7611	0.26182	0.52364	0.78546	0.86907	1.04728	1.3091
17.7877	0.2619	0.52379	0.78569	0.86932	1.04758	1.30948
17.8143	0.26197	0.52394	0.78591	0.86957	1.04789	1.30986
17.8409	0.26205	0.52409	0.78614	0.86982	1.04819	1.31024
17.8676	0.26212	0.52425	0.78637	0.87007	1.04849	1.31062
17.8942	0.2622	0.5244	0.7866	0.87033	1.0488	1.31099
17.9208	0.26227	0.52455	0.78682	0.87058	1.0491	1.31137
17.9475	0.26235	0.5247	0.78705	0.87083	1.0494	1.31175
17.9741	0.26243	0.52485	0.78728	0.87108	1.0497	1.31213
18.0007	0.2625	0.525	0.7875	0.87133	1.05	1.31251
18.0273	0.26258	0.52515	0.78773	0.87158	1.05031	1.31288
18.054	0.26265	0.5253	0.78795	0.87183	1.05061	1.31326
18.0806	0.26273	0.52545	0.78818	0.87208	1.05091	1.31363
18.1072	0.2628	0.5256	0.78841	0.87233	1.05121	1.31401
18.1339	0.26288	0.52575	0.78863	0.87258	1.05151	1.31438
18.1605	0.26295	0.5259	0.78885	0.87282	1.05181	1.31476
18.1871	0.26303	0.52605	0.78908	0.87307	1.0521	1.31513
18.2138	0.2631	0.5262	0.7893	0.87332	1.0524	1.3155
18.2404	0.26318	0.52635	0.78953	0.87357	1.0527	1.31588
18.267	0.26325	0.5265	0.78975	0.87381	1.053	1.31625
18.2936	0.26332	0.52665	0.78997	0.87406	1.0533	1.31662
18.3203	0.2634	0.5268	0.7902	0.87431	1.05359	1.31699
18.3469	0.26347	0.52695	0.79042	0.87455	1.05389	1.31736
18.3735	0.26355	0.52709	0.79064	0.8748	1.05419	1.31774
18.4002	0.26362	0.52724	0.79086	0.87505	1.05448	1.31811
18.4268	0.2637	0.52739	0.79109	0.87529	1.05478	1.31848
18.4534	0.26377	0.52754	0.79131	0.87554	1.05508	1.31885
18.48	0.26384	0.52769	0.79153	0.87578	1.05537	1.31921
18.5067	0.26392	0.52783	0.79175	0.87603	1.05567	1.31958
18.5333	0.26399	0.52798	0.79197	0.87627	1.05596	1.31995
18.5599	0.26406	0.52813	0.79219	0.87652	1.05626	1.32032
18.5865	0.26414	0.52827	0.79241	0.87676	1.05655	1.32069
18.6132	0.26421	0.52842	0.79263	0.877	1.05684	1.32105
18.6398	0.26428	0.52857	0.79285	0.87725	1.05714	1.32142
18.6664	0.26436	0.52871	0.79307	0.87749	1.05743	1.32179
18.6931	0.26443	0.52886	0.79329	0.87773	1.05772	1.32215
18.7197	0.2645	0.52901	0.79351	0.87797	1.05801	1.32252
18.7463	0.26458	0.52915	0.79373	0.87822	1.0583	1.32288
18.7729	0.26465	0.5293	0.79395	0.87846	1.0586	1.32325
18.7996	0.26472	0.52944	0.79417	0.8787	1.05889	1.32361
18.8262	0.26479	0.52959	0.79438	0.87894	1.05918	1.32397
18.8528	0.26487	0.52973	0.7946	0.87918	1.05947	1.32434
18.8795	0.26494	0.52988	0.79482	0.87942	1.05976	1.3247
18.9061	0.26501	0.53002	0.79504	0.87966	1.06005	1.32506
18.9327	0.26508	0.53017	0.79525	0.8799	1.06034	1.32542
18.9593	0.26516	0.53031	0.79547	0.88014	1.06063	1.32578
18.986	0.26523	0.53046	0.79569	0.88038	1.06092	1.32615
19.0126	0.2653	0.5306	0.7959	0.88062	1.06121	1.32651
19.0392	0.26537	0.53075	0.79612	0.88086	1.06149	1.32687
19.0659	0.26545	0.53089	0.79634	0.8811	1.06178	1.32723
19.0925	0.26552	0.53103	0.79655	0.88134	1.06207	1.32759
19.1191	0.26559	0.53118	0.79677	0.88158	1.06236	1.32794
19.1457	0.26566	0.53132	0.79698	0.88182	1.06264	1.3283
19.1724	0.26573	0.53146	0.7972	0.88205	1.06293	1.32866
19.199	0.2658	0.53161	0.79741	0.88229	1.06322	1.32902
19.2256	0.26588	0.53175	0.79763	0.88253	1.0635	1.32938
19.2523	0.26595	0.53189	0.79784	0.88277	1.06379	1.32973
19.2789	0.26602	0.53204	0.79805	0.883	1.06407	1.33009
19.3055	0.26609	0.53218	0.79827	0.88324	1.06436	1.33045
19.3321	0.26616	0.53232	0.79848	0.88348	1.06464	1.3308
19.3588	0.26623	0.53246	0.79869	0.88371	1.06493	1.33116
19.3854	0.2663	0.53261	0.79891	0.88395	1.06521	1.33151
19.412	0.26637	0.53275	0.79912	0.88418	1.06549	1.33187
19.4386	0.26644	0.53289	0.79933	0.88442	1.06578	1.33222
19.4653	0.26652	0.53303	0.79955	0.88465	1.06606	1.33258
19.4919	0.26659	0.53317	0.79976	0.88489	1.06634	1.33293
19.5185	0.26666	0.53331	0.79997	0.88512	1.06663	1.33328
19.5452	0.26673	0.53345	0.80018	0.88536	1.06691	1.33364
19.5718	0.2668	0.5336	0.80039	0.88559	1.06719	1.33399
19.5984	0.26687	0.53374	0.8006	0.88582	1.06747	1.33434
19.6251	0.26694	0.53388	0.80081	0.88606	1.06775	1.33469
19.6517	0.26701	0.53402	0.80103	0.88629	1.06803	1.33504
19.6783	0.26708	0.53416	0.80124	0.88652	1.06831	1.33539
19.7049	0.26715	0.5343	0.80145	0.88676	1.06859	1.33574
19.7316	0.26722	0.53444	0.80166	0.88699	1.06887	1.33609
19.7582	0.26729	0.53458	0.80187	0.88722	1.06915	1.33644
19.7848	0.26736	0.53472	0.80208	0.88745	1.06943	1.33679
19.8115	0.26743	0.53486	0.80228	0.88768	1.06971	1.33714
19.8381	0.2675	0.535	0.80249	0.88791	1.06999	1.33749
19.8647	0.26757	0.53514	0.8027	0.88815	1.07027	1.33784
19.8913	0.26764	0.53527	0.80291	0.88838	1.07055	1.33819
19.918	0.26771	0.53541	0.80312	0.88861	1.07083	1.33853
19.9446	0.26778	0.53555	0.80333	0.88884	1.0711	1.33888
19.9712	0.26785	0.53569	0.80354	0.88907	1.07138	1.33923
19.9978	0.26791	0.53583	0.80374	0.8893	1.07166	1.33957
20.0245	0.26798	0.53597	0.80395	0.88953	1.07193	1.33992
20.0511	0.26805	0.53611	0.80416	0.88976	1.07221	1.34026
20.0777	0.26812	0.53624	0.80437	0.88999	1.07249	1.34061
20.1044	0.26819	0.53638	0.80457	0.89021	1.07276	1.34095
20.131	0.26826	0.53652	0.80478	0.89044	1.07304	1.3413
20.1576	0.26833	0.53666	0.80499	0.89067	1.07331	1.34164
20.1842	0.2684	0.53679	0.80519	0.8909	1.07359	1.34199
20.2109	0.26847	0.53693	0.8054	0.89113	1.07386	1.34233
20.2375	0.26853	0.53707	0.8056	0.89136	1.07414	1.34267
20.2641	0.2686	0.53721	0.80581	0.89158	1.07441	1.34301
20.2907	0.26867	0.53734	0.80601	0.89181	1.07469	1.34336
20.3174	0.26874	0.53748	0.80622	0.89204	1.07496	1.3437
20.344	0.26881	0.53762	0.80642	0.89226	1.07523	1.34404
20.3706	0.26888	0.53775	0.80663	0.89249	1.0755	1.34438
20.3973	0.26894	0.53789	0.80683	0.89272	1.07578	1.34472
20.4239	0.26901	0.53802	0.80704	0.89294	1.07605	1.34506
20.4505	0.26908	0.53816	0.80724	0.89317	1.07632	1.3454
20.4772	0.26915	0.5383	0.80745	0.89339	1.07659	1.34574
20.5038	0.26922	0.53843	0.80765	0.89362	1.07687	1.34608
20.5304	0.26928	0.53857	0.80785	0.89384	1.07714	1.34642
20.557	0.26935	0.5387	0.80806	0.89407	1.07741	1.34676
20.5837	0.26942	0.53884	0.80826	0.89429	1.07768	1.3471
20.6103	0.26949	0.53897	0.80846	0.89452	1.07795	1.34744
20.6369	0.26955	0.53911	0.80866	0.89474	1.07822	1.34777
20.6636	0.26962	0.53924	0.80887	0.89497	1.07849	1.34811
20.6902	0.26969	0.53938	0.80907	0.89519	1.07876	1.34845
20.7168	0.26976	0.53951	0.80927	0.89541	1.07903	1.34878
20.7434	0.26982	0.53965	0.80947	0.89564	1.0793	1.34912
20.7701	0.26989	0.53978	0.80967	0.89586	1.07956	1.34946
20.7967	0.26996	0.53992	0.80987	0.89608	1.07983	1.34979
20.8233	0.27003	0.54005	0.81008	0.8963	1.0801	1.35013
20.8499	0.27009	0.54018	0.81028	0.89653	1.08037	1.35046
20.8766	0.27016	0.54032	0.81048	0.89675	1.08064	1.35079
20.9032	0.27023	0.54045	0.81068	0.89697	1.0809	1.35113
20.9298	0.27029	0.54059	0.81088	0.89719	1.08117	1.35146
20.9565	0.27036	0.54072	0.81108	0.89741	1.08144	1.3518
20.9831	0.27043	0.54085	0.81128	0.89763	1.0817	1.35213
21.0097	0.27049	0.54098	0.81148	0.89785	1.08197	1.35246
21.0363	0.27056	0.54112	0.81168	0.89807	1.08224	1.35279
21.063	0.27063	0.54125	0.81188	0.8983	1.0825	1.35313
21.0896	0.27069	0.54138	0.81207	0.89852	1.08277	1.35346
21.1162	0.27076	0.54152	0.81227	0.89874	1.08303	1.35379
21.1429	0.27082	0.54165	0.81247	0.89896	1.0833	1.35412
21.1695	0.27089	0.54178	0.81267	0.89917	1.08356	1.35445
21.1961	0.27096	0.54191	0.81287	0.89939	1.08383	1.35478
21.2227	0.27102	0.54204	0.81307	0.89961	1.08409	1.35511
21.2494	0.27109	0.54218	0.81326	0.89983	1.08435	1.35544
21.276	0.27115	0.54231	0.81346	0.90005	1.08462	1.35577
21.3026	0.27122	0.54244	0.81366	0.90027	1.08488	1.3561
21.3293	0.27129	0.54257	0.81386	0.90049	1.08514	1.35643
21.3559	0.27135	0.5427	0.81405	0.90071	1.08541	1.35676
21.3825	0.27142	0.54283	0.81425	0.90092	1.08567	1.35708
21.4091	0.27148	0.54296	0.81445	0.90114	1.08593	1.35741
21.4358	0.27155	0.5431	0.81464	0.90136	1.08619	1.35774
21.4624	0.27161	0.54323	0.81484	0.90158	1.08645	1.35807
21.489	0.27168	0.54336	0.81504	0.90179	1.08671	1.35839
21.5157	0.27174	0.54349	0.81523	0.90201	1.08698	1.35872
21.5423	0.27181	0.54362	0.81543	0.90223	1.08724	1.35905
21.5689	0.27187	0.54375	0.81562	0.90244	1.0875	1.35937
21.5955	0.27194	0.54388	0.81582	0.90266	1.08776	1.3597
21.6222	0.272	0.54401	0.81601	0.90287	1.08802	1.36002
21.6488	0.27207	0.54414	0.81621	0.90309	1.08828	1.36035
21.6754	0.27213	0.54427	0.8164	0.9033	1.08854	1.36067
21.702	0.2722	0.5444	0.8166	0.90352	1.0888	1.361
21.7287	0.27226	0.54453	0.81679	0.90373	1.08906	1.36132
21.7553	0.27233	0.54466	0.81699	0.90395	1.08931	1.36164
21.7819	0.27239	0.54479	0.81718	0.90416	1.08957	1.36197
21.8086	0.27246	0.54492	0.81737	0.90438	1.08983	1.36229
21.8352	0.27252	0.54504	0.81757	0.90459	1.09009	1.36261
21.8618	0.27259	0.54517	0.81776	0.90481	1.09035	1.36293
21.8884	0.27265	0.5453	0.81795	0.90502	1.0906	1.36325
21.9151	0.27272	0.54543	0.81815	0.90523	1.09086	1.36358
21.9417	0.27278	0.54556	0.81834	0.90545	1.09112	1.3639
21.9683	0.27284	0.54569	0.81853	0.90566	1.09137	1.36422
21.995	0.27291	0.54582	0.81872	0.90587	1.09163	1.36454
22.0216	0.27297	0.54594	0.81892	0.90608	1.09189	1.36486
22.0482	0.27304	0.54607	0.81911	0.9063	1.09214	1.36518
22.0749	0.2731	0.5462	0.8193	0.90651	1.0924	1.3655
22.1015	0.27316	0.54633	0.81949	0.90672	1.09265	1.36582
22.1281	0.27323	0.54646	0.81968	0.90693	1.09291	1.36614
22.1547	0.27329	0.54658	0.81987	0.90714	1.09317	1.36646
22.1814	0.27335	0.54671	0.82006	0.90736	1.09342	1.36677
22.208	0.27342	0.54684	0.82026	0.90757	1.09367	1.36709
22.2346	0.27348	0.54696	0.82045	0.90778	1.09393	1.36741
22.2613	0.27355	0.54709	0.82064	0.90799	1.09418	1.36773
22.2879	0.27361	0.54722	0.82083	0.9082	1.09444	1.36805
22.3145	0.27367	0.54734	0.82102	0.90841	1.09469	1.36836
22.3411	0.27374	0.54747	0.82121	0.90862	1.09494	1.36868
22.3678	0.2738	0.5476	0.8214	0.90883	1.0952	1.369
22.3944	0.27386	0.54772	0.82159	0.90904	1.09545	1.36931
22.421	0.27393	0.54785	0.82178	0.90925	1.0957	1.36963
22.4476	0.27399	0.54798	0.82197	0.90946	1.09595	1.36994
22.4743	0.27405	0.5481	0.82215	0.90967	1.09621	1.37026
22.5009	0.27411	0.54823	0.82234	0.90988	1.09646	1.37057
22.5275	0.27418	0.54835	0.82253	0.91009	1.09671	1.37089
22.5542	0.27424	0.54848	0.82272	0.91029	1.09696	1.3712
22.5808	0.2743	0.54861	0.82291	0.9105	1.09721	1.37151
22.6074	0.27437	0.54873	0.8231	0.91071	1.09746	1.37183
22.634	0.27443	0.54886	0.82329	0.91092	1.09771	1.37214
22.6607	0.27449	0.54898	0.82347	0.91113	1.09796	1.37245
22.6873	0.27455	0.54911	0.82366	0.91133	1.09821	1.37277
22.7139	0.27462	0.54923	0.82385	0.91154	1.09846	1.37308
22.7406	0.27468	0.54936	0.82404	0.91175	1.09871	1.37339
22.7672	0.27474	0.54948	0.82422	0.91196	1.09896	1.3737
22.7938	0.2748	0.54961	0.82441	0.91216	1.09921	1.37402
22.8204	0.27487	0.54973	0.8246	0.91237	1.09946	1.37433
22.8471	0.27493	0.54985	0.82478	0.91258	1.09971	1.37464
22.8737	0.27499	0.54998	0.82497	0.91278	1.09996	1.37495
22.9003	0.27505	0.5501	0.82516	0.91299	1.10021	1.37526
22.927	0.27511	0.55023	0.82534	0.91319	1.10045	1.37557
22.9536	0.27518	0.55035	0.82553	0.9134	1.1007	1.37588
22.9802	0.27524	0.55048	0.82571	0.91361	1.10095	1.37619
23.0068	0.2753	0.5506	0.8259	0.91381	1.1012	1.3765
23.0335	0.27536	0.55072	0.82608	0.91402	1.10144	1.37681
23.0601	0.27542	0.55085	0.82627	0.91422	1.10169	1.37711
23.0867	0.27548	0.55097	0.82645	0.91442	1.10194	1.37742
23.1134	0.27555	0.55109	0.82664	0.91463	1.10218	1.37773
23.14	0.27561	0.55122	0.82682	0.91483	1.10243	1.37804
23.1666	0.27567	0.55134	0.82701	0.91504	1.10268	1.37835
23.1932	0.27573	0.55146	0.82719	0.91524	1.10292	1.37865
23.2199	0.27579	0.55158	0.82738	0.91545	1.10317	1.37896
23.2465	0.27585	0.55171	0.82756	0.91565	1.10341	1.37927
23.2731	0.27591	0.55183	0.82774	0.91585	1.10366	1.37957
23.2997	0.27598	0.55195	0.82793	0.91606	1.1039	1.37988
23.3264	0.27604	0.55207	0.82811	0.91626	1.10415	1.38018
23.353	0.2761	0.5522	0.82829	0.91646	1.10439	1.38049
23.3796	0.27616	0.55232	0.82848	0.91666	1.10464	1.3808
23.4063	0.27622	0.55244	0.82866	0.91687	1.10488	1.3811
23.4329	0.27628	0.55256	0.82884	0.91707	1.10512	1.3814
23.4595	0.27634	0.55268	0.82903	0.91727	1.10537	1.38171
23.4861	0.2764	0.55281	0.82921	0.91747	1.10561	1.38201
23.5128	0.27646	0.55293	0.82939	0.91767	1.10585	1.38232
23.5394	0.27652	0.55305	0.82957	0.91788	1.1061	1.38262
23.566	0.27658	0.55317	0.82975	0.91808	1.10634	1.38292
23.5927	0.27665	0.55329	0.82994	0.91828	1.10658	1.38323
23.6193	0.27671	0.55341	0.83012	0.91848	1.10682	1.38353
23.6459	0.27677	0.55353	0.8303	0.91868	1.10707	1.38383
23.6726	0.27683	0.55365	0.83048	0.91888	1.10731	1.38413
23.6992	0.27689	0.55377	0.83066	0.91908	1.10755	1.38444
23.7258	0.27695	0.5539	0.83084	0.91928	1.10779	1.38474
23.7524	0.27701	0.55402	0.83102	0.91948	1.10803	1.38504
23.7791	0.27707	0.55414	0.8312	0.91968	1.10827	1.38534
23.8057	0.27713	0.55426	0.83138	0.91988	1.10851	1.38564
23.8323	0.27719	0.55438	0.83156	0.92008	1.10875	1.38594
23.859	0.27725	0.5545	0.83174	0.92028	1.10899	1.38624
23.8856	0.27731	0.55462	0.83192	0.92048	1.10923	1.38654
23.9122	0.27737	0.55474	0.8321	0.92068	1.10947	1.38684
23.9388	0.27743	0.55486	0.83228	0.92088	1.10971	1.38714

## Sheet: Fig 9
Time/h	Value of r
	0.1	0.15	0.1938	0.2	0.25	0.3
0	--	--	--	--	--	--
0.0055	0.29592	0.22814	0.18165	0.17588	0.13559	0.10453
0.01106	0.31733	0.25334	0.20798	0.20225	0.16147	0.1289
0.01661	0.33051	0.26928	0.22503	0.21939	0.17875	0.14563
0.02217	0.34019	0.28119	0.23799	0.23243	0.19212	0.15881
0.02772	0.34787	0.29078	0.24852	0.24305	0.20316	0.16982
0.03209	0.353	0.29723	0.25567	0.25027	0.21073	0.17744
0.03328	0.35429	0.29886	0.25748	0.2521	0.21266	0.17939
0.03883	0.3598	0.30586	0.26529	0.26	0.22102	0.18789
0.04439	0.36465	0.31206	0.27226	0.26705	0.22854	0.19558
0.04994	0.36897	0.31762	0.27855	0.27342	0.23537	0.20262
0.0555	0.37288	0.32269	0.28431	0.27925	0.24167	0.20914
0.05867	0.37496	0.32539	0.28738	0.28237	0.24505	0.21265
0.06106	0.37646	0.32734	0.28962	0.28464	0.2475	0.21521
0.06661	0.37975	0.33164	0.29454	0.28963	0.25295	0.2209
0.07217	0.38281	0.33566	0.29915	0.29432	0.25807	0.22628
0.07772	0.38565	0.33941	0.30348	0.29871	0.26289	0.23137
0.08328	0.38833	0.34294	0.30757	0.30287	0.26747	0.23621
0.08526	0.38924	0.34415	0.30897	0.30429	0.26905	0.23788
0.08883	0.39084	0.34628	0.31144	0.3068	0.27182	0.24083
0.09439	0.39322	0.34945	0.31512	0.31055	0.27598	0.24526
0.09994	0.39547	0.35245	0.31863	0.31412	0.27995	0.2495
0.1055	0.39762	0.35533	0.32199	0.31754	0.28376	0.25358
0.11106	0.39967	0.35808	0.32522	0.32081	0.28743	0.25752
0.11184	0.39995	0.35845	0.32566	0.32126	0.28793	0.25806
0.11661	0.40162	0.36071	0.3283	0.32396	0.29096	0.26131
0.12217	0.4035	0.36323	0.33128	0.32699	0.29436	0.26499
0.12772	0.40529	0.36566	0.33415	0.32991	0.29765	0.26855
0.13328	0.40702	0.36801	0.33692	0.33273	0.30084	0.272
0.13843	0.40857	0.37011	0.3394	0.33526	0.3037	0.27511
0.13883	0.40869	0.37027	0.33959	0.33546	0.30392	0.27535
0.14439	0.41029	0.37245	0.34218	0.3381	0.30692	0.27861
0.14994	0.41185	0.37457	0.34469	0.34066	0.30983	0.28178
0.1555	0.41335	0.37662	0.34714	0.34315	0.31266	0.28488
0.16106	0.4148	0.37861	0.34951	0.34557	0.31542	0.2879
0.16501	0.41581	0.37999	0.35115	0.34725	0.31734	0.29
0.16661	0.41621	0.38054	0.35181	0.34792	0.3181	0.29084
0.17217	0.41758	0.38242	0.35405	0.35021	0.32072	0.29372
0.17772	0.41891	0.38424	0.35624	0.35244	0.32328	0.29653
0.18328	0.4202	0.38602	0.35837	0.35462	0.32578	0.29928
0.18883	0.42145	0.38775	0.36045	0.35674	0.32822	0.30197
0.1916	0.42207	0.3886	0.36147	0.35778	0.32941	0.30329
0.19439	0.42268	0.38944	0.36248	0.35882	0.33061	0.30461
0.19994	0.42387	0.39109	0.36447	0.36085	0.33294	0.30719
0.2055	0.42503	0.3927	0.36641	0.36283	0.33523	0.30973
0.21106	0.42617	0.39428	0.36831	0.36477	0.33748	0.31222
0.21661	0.42728	0.39582	0.37017	0.36667	0.33967	0.31466
0.21818	0.42759	0.39625	0.37068	0.3672	0.34029	0.31535
0.22217	0.42836	0.39732	0.37199	0.36854	0.34183	0.31706
0.22772	0.42942	0.3988	0.37377	0.37036	0.34395	0.31942
0.23328	0.43046	0.40024	0.37552	0.37215	0.34603	0.32174
0.23883	0.43147	0.40166	0.37724	0.3739	0.34807	0.32402
0.24439	0.43246	0.40305	0.37892	0.37563	0.35008	0.32626
0.24477	0.43253	0.40314	0.37904	0.37575	0.35021	0.32641
0.24994	0.43344	0.40441	0.38058	0.37732	0.35205	0.32847
0.2555	0.43439	0.40574	0.3822	0.37898	0.35399	0.33064
0.26106	0.43533	0.40706	0.3838	0.38062	0.3559	0.33279
0.26661	0.43624	0.40834	0.38537	0.38222	0.35778	0.33489
0.27135	0.43701	0.40942	0.38669	0.38357	0.35936	0.33667
0.27217	0.43715	0.40961	0.38691	0.3838	0.35963	0.33697
0.27772	0.43803	0.41085	0.38843	0.38536	0.36145	0.33902
0.28328	0.4389	0.41207	0.38993	0.38689	0.36324	0.34104
0.28883	0.43975	0.41327	0.39139	0.38839	0.36501	0.34303
0.29439	0.44059	0.41446	0.39284	0.38988	0.36675	0.345
0.29794	0.44112	0.4152	0.39376	0.39081	0.36785	0.34624
0.29994	0.44141	0.41562	0.39427	0.39134	0.36847	0.34694
0.3055	0.44222	0.41677	0.39567	0.39278	0.37016	0.34886
0.31106	0.44302	0.4179	0.39706	0.39419	0.37184	0.35075
0.31661	0.44381	0.41901	0.39842	0.39559	0.37349	0.35261
0.32217	0.44458	0.4201	0.39977	0.39697	0.37511	0.35446
0.32452	0.4449	0.42056	0.40033	0.39755	0.3758	0.35523
0.32772	0.44534	0.42118	0.40109	0.39833	0.37672	0.35628
0.33328	0.44609	0.42224	0.4024	0.39967	0.37831	0.35808
0.33883	0.44683	0.42329	0.40369	0.40099	0.37987	0.35986
0.34439	0.44756	0.42433	0.40497	0.4023	0.38142	0.36162
0.34994	0.44827	0.42534	0.40623	0.40359	0.38295	0.36336
0.35111	0.44842	0.42556	0.40649	0.40386	0.38327	0.36373
0.3555	0.44898	0.42635	0.40747	0.40486	0.38446	0.36509
0.36106	0.44968	0.42735	0.4087	0.40612	0.38596	0.36679
0.36661	0.45036	0.42832	0.40991	0.40736	0.38743	0.36847
0.37217	0.45104	0.42929	0.4111	0.40859	0.38889	0.37014
0.37769	0.45171	0.43024	0.41228	0.4098	0.39032	0.37178
0.37772	0.45171	0.43025	0.41229	0.4098	0.39033	0.37179
0.38328	0.45237	0.43119	0.41345	0.411	0.39176	0.37342
0.38883	0.45302	0.43212	0.41461	0.41219	0.39317	0.37503
0.39439	0.45366	0.43304	0.41575	0.41336	0.39457	0.37663
0.39994	0.4543	0.43395	0.41688	0.41452	0.39595	0.37822
0.40428	0.45479	0.43465	0.41775	0.41541	0.39702	0.37944
0.4055	0.45493	0.43485	0.41799	0.41566	0.39732	0.37979
0.41106	0.45555	0.43574	0.4191	0.4168	0.39867	0.38134
0.41661	0.45616	0.43662	0.42019	0.41792	0.40001	0.38288
0.42217	0.45676	0.43749	0.42127	0.41902	0.40134	0.3844
0.42772	0.45736	0.43835	0.42234	0.42012	0.40265	0.38591
0.43086	0.45769	0.43883	0.42294	0.42074	0.40339	0.38676
0.43328	0.45795	0.4392	0.4234	0.42121	0.40396	0.38741
0.43883	0.45853	0.44003	0.42444	0.42228	0.40524	0.38889
0.44439	0.45911	0.44087	0.42548	0.42335	0.40652	0.39037
0.44994	0.45968	0.44169	0.4265	0.4244	0.40778	0.39182
0.4555	0.46025	0.4425	0.42752	0.42544	0.40904	0.39327
0.45745	0.46044	0.44279	0.42787	0.42581	0.40948	0.39377
0.46106	0.46081	0.44331	0.42853	0.42648	0.41028	0.3947
0.46661	0.46136	0.4441	0.42952	0.4275	0.41151	0.39612
0.47217	0.4619	0.44489	0.43051	0.42851	0.41273	0.39753
0.47772	0.46244	0.44567	0.43149	0.42951	0.41394	0.39893
0.48328	0.46298	0.44645	0.43245	0.43051	0.41514	0.40031
0.48403	0.46305	0.44655	0.43258	0.43064	0.4153	0.4005
0.48883	0.46351	0.44721	0.43341	0.43149	0.41632	0.40169
0.49439	0.46403	0.44797	0.43436	0.43247	0.4175	0.40305
0.49994	0.46455	0.44872	0.4353	0.43344	0.41867	0.40441
0.5055	0.46507	0.44947	0.43624	0.4344	0.41983	0.40575
0.51062	0.46553	0.45015	0.43709	0.43527	0.42089	0.40698
0.51106	0.46557	0.45021	0.43716	0.43535	0.42098	0.40708
0.51661	0.46608	0.45094	0.43808	0.43629	0.42212	0.4084
0.52217	0.46658	0.45166	0.43899	0.43722	0.42325	0.40972
0.52772	0.46707	0.45238	0.43989	0.43815	0.42437	0.41102
0.53328	0.46756	0.45309	0.44078	0.43907	0.42548	0.41231
0.5372	0.4679	0.45359	0.44141	0.43971	0.42626	0.41322
0.53883	0.46804	0.4538	0.44167	0.43998	0.42658	0.4136
0.54439	0.46853	0.45449	0.44255	0.44088	0.42768	0.41487
0.54994	0.469	0.45519	0.44342	0.44178	0.42877	0.41614
0.5555	0.46947	0.45587	0.44429	0.44267	0.42985	0.4174
0.56106	0.46994	0.45656	0.44514	0.44355	0.43092	0.41864
0.56379	0.47017	0.45689	0.44556	0.44398	0.43144	0.41925
0.59037	0.47234	0.46006	0.44956	0.44809	0.43644	0.42509
0.61696	0.47443	0.46311	0.45341	0.45206	0.44127	0.43074
0.64354	0.47643	0.46605	0.45713	0.45589	0.44595	0.43623
0.67013	0.47836	0.46888	0.46074	0.45959	0.45049	0.44156
0.69671	0.48023	0.47163	0.46422	0.46318	0.45489	0.44674
0.7233	0.48203	0.47429	0.4676	0.46667	0.45917	0.45179
0.74988	0.48377	0.47686	0.47089	0.47005	0.46333	0.45671
0.77647	0.48546	0.47936	0.47408	0.47333	0.46738	0.46151
0.80305	0.4871	0.48179	0.47718	0.47653	0.47133	0.46619
0.82964	0.48869	0.48415	0.4802	0.47965	0.47519	0.47077
0.85622	0.49023	0.48644	0.48314	0.48268	0.47895	0.47525
0.88281	0.49173	0.48868	0.48602	0.48564	0.48262	0.47963
0.90939	0.49319	0.49086	0.48882	0.48853	0.48622	0.48391
0.93598	0.49462	0.49298	0.49156	0.49136	0.48973	0.48811
0.96256	0.496	0.49506	0.49423	0.49411	0.49317	0.49223
0.98915	0.49736	0.49709	0.49685	0.49681	0.49654	0.49627
1.01573	0.49868	0.49907	0.49941	0.49946	0.49985	0.50024
1.04232	0.49997	0.50101	0.50192	0.50204	0.50309	0.50413
1.0689	0.50123	0.5029	0.50437	0.50458	0.50626	0.50795
1.09549	0.50246	0.50476	0.50678	0.50707	0.50938	0.51171
1.12207	0.50367	0.50658	0.50914	0.5095	0.51244	0.5154
1.14866	0.50485	0.50836	0.51145	0.51189	0.51545	0.51904
1.17524	0.506	0.51011	0.51373	0.51424	0.51841	0.52261
1.20183	0.50714	0.51182	0.51596	0.51655	0.52132	0.52613
1.22841	0.50825	0.5135	0.51815	0.51881	0.52418	0.5296
1.255	0.50934	0.51516	0.52031	0.52104	0.52699	0.53301
1.28158	0.51041	0.51678	0.52242	0.52323	0.52976	0.53637
1.30817	0.51146	0.51837	0.52451	0.52538	0.53249	0.53969
1.33475	0.51249	0.51994	0.52656	0.5275	0.53517	0.54295
1.36134	0.5135	0.52148	0.52857	0.52958	0.53782	0.54618
1.38792	0.51449	0.52299	0.53056	0.53164	0.54042	0.54935
1.41451	0.51547	0.52448	0.53251	0.53366	0.54299	0.55249
1.4411	0.51643	0.52595	0.53444	0.53565	0.54553	0.55558
1.46768	0.51737	0.5274	0.53633	0.53761	0.54802	0.55864
1.49427	0.5183	0.52882	0.5382	0.53955	0.55049	0.56166
1.52085	0.51922	0.53022	0.54005	0.54145	0.55292	0.56464
1.54744	0.52012	0.5316	0.54186	0.54333	0.55532	0.56758
1.57402	0.52101	0.53296	0.54365	0.54519	0.55769	0.57049
1.60061	0.52188	0.5343	0.54542	0.54701	0.56003	0.57336
1.62719	0.52274	0.53562	0.54717	0.54882	0.56234	0.5762
1.65378	0.52359	0.53693	0.54889	0.5506	0.56463	0.57901
1.68036	0.52442	0.53821	0.55059	0.55236	0.56688	0.58179
1.70695	0.52525	0.53948	0.55226	0.5541	0.56911	0.58453
1.73353	0.52606	0.54073	0.55392	0.55581	0.57131	0.58725
1.76012	0.52686	0.54197	0.55556	0.55751	0.57349	0.58994
1.7867	0.52765	0.54319	0.55717	0.55918	0.57565	0.59259
1.81329	0.52843	0.54439	0.55877	0.56084	0.57778	0.59523
1.83987	0.5292	0.54558	0.56035	0.56247	0.57988	0.59783
1.86646	0.52996	0.54676	0.56191	0.56409	0.58196	0.60041
1.89304	0.53071	0.54792	0.56345	0.56568	0.58403	0.60296
1.91963	0.53145	0.54907	0.56498	0.56726	0.58607	0.60549
1.94621	0.53218	0.5502	0.56648	0.56883	0.58808	0.60799
1.9728	0.53291	0.55132	0.56798	0.57037	0.59008	0.61047
1.99938	0.53362	0.55243	0.56945	0.5719	0.59206	0.61293
2.02597	0.53432	0.55352	0.57091	0.57341	0.59402	0.61536
2.05255	0.53502	0.55461	0.57235	0.57491	0.59596	0.61777
2.07914	0.53571	0.55568	0.57378	0.57639	0.59788	0.62016
2.10572	0.53639	0.55674	0.5752	0.57786	0.59978	0.62253
2.13231	0.53707	0.55779	0.5766	0.57931	0.60166	0.62488
2.15889	0.53773	0.55883	0.57798	0.58075	0.60353	0.62721
2.18548	0.53839	0.55985	0.57936	0.58217	0.60538	0.62952
2.21206	0.53904	0.56087	0.58072	0.58358	0.60721	0.6318
2.23865	0.53969	0.56188	0.58206	0.58498	0.60903	0.63407
2.26523	0.54032	0.56287	0.5834	0.58636	0.61083	0.63632
2.29182	0.54095	0.56386	0.58472	0.58773	0.61261	0.63855
2.3184	0.54158	0.56483	0.58602	0.58909	0.61438	0.64076
2.34499	0.5422	0.5658	0.58732	0.59043	0.61614	0.64296
2.37157	0.54281	0.56676	0.58861	0.59177	0.61788	0.64514
2.39816	0.54341	0.56771	0.58988	0.59309	0.6196	0.6473
2.42474	0.54401	0.56865	0.59114	0.5944	0.62131	0.64944
2.45133	0.54461	0.56958	0.59239	0.59569	0.62301	0.65157
2.47791	0.54519	0.5705	0.59363	0.59698	0.62469	0.65368
2.5045	0.54578	0.57141	0.59486	0.59825	0.62636	0.65578
2.53108	0.54635	0.57232	0.59608	0.59952	0.62801	0.65786
2.55767	0.54692	0.57322	0.59729	0.60077	0.62966	0.65993
2.58425	0.54749	0.57411	0.59848	0.60202	0.63129	0.66198
2.61084	0.54805	0.57499	0.59967	0.60325	0.6329	0.66401
2.63742	0.54861	0.57586	0.60085	0.60447	0.63451	0.66603
2.66401	0.54916	0.57673	0.60202	0.60569	0.6361	0.66804
2.69059	0.5497	0.57759	0.60318	0.60689	0.63768	0.67003
2.71718	0.55024	0.57844	0.60433	0.60809	0.63925	0.67201
2.74376	0.55078	0.57929	0.60547	0.60927	0.64081	0.67398
2.77035	0.55131	0.58013	0.6066	0.61045	0.64236	0.67593
2.79693	0.55184	0.58096	0.60773	0.61162	0.64389	0.67787
2.82352	0.55236	0.58178	0.60884	0.61277	0.64542	0.6798
2.85011	0.55288	0.5826	0.60995	0.61392	0.64693	0.68171
2.87669	0.55339	0.58341	0.61105	0.61506	0.64843	0.68361
2.90328	0.5539	0.58422	0.61214	0.6162	0.64993	0.6855
2.92986	0.5544	0.58502	0.61322	0.61732	0.65141	0.68738
2.95645	0.55491	0.58581	0.6143	0.61844	0.65288	0.68924
2.98303	0.5554	0.5866	0.61536	0.61955	0.65434	0.6911
3.00962	0.5559	0.58738	0.61642	0.62065	0.6558	0.69294
3.0362	0.55638	0.58815	0.61747	0.62174	0.65724	0.69477
3.06279	0.55687	0.58892	0.61852	0.62282	0.65868	0.69659
3.08937	0.55735	0.58969	0.61955	0.6239	0.6601	0.6984
3.11596	0.55783	0.59045	0.62058	0.62497	0.66152	0.7002
3.14254	0.5583	0.5912	0.62161	0.62603	0.66292	0.70198
3.16913	0.55877	0.59195	0.62262	0.62709	0.66432	0.70376
3.19571	0.55924	0.59269	0.62363	0.62814	0.66571	0.70552
3.2223	0.5597	0.59343	0.62463	0.62918	0.66709	0.70728
3.24888	0.56016	0.59416	0.62563	0.63022	0.66846	0.70903
3.27547	0.56062	0.59489	0.62662	0.63124	0.66982	0.71076
3.30205	0.56107	0.59561	0.6276	0.63226	0.67118	0.71249
3.32864	0.56152	0.59632	0.62858	0.63328	0.67253	0.7142
3.35522	0.56197	0.59704	0.62955	0.63429	0.67386	0.71591
3.38181	0.56242	0.59774	0.63051	0.63529	0.6752	0.71761
3.40839	0.56286	0.59845	0.63147	0.63629	0.67652	0.71929
3.43498	0.56329	0.59914	0.63242	0.63728	0.67783	0.72097
3.46156	0.56373	0.59984	0.63336	0.63826	0.67914	0.72264
3.48815	0.56416	0.60053	0.6343	0.63924	0.68044	0.7243
3.51473	0.56459	0.60121	0.63524	0.64021	0.68173	0.72596
3.54132	0.56501	0.60189	0.63617	0.64117	0.68302	0.7276
3.5679	0.56544	0.60257	0.63709	0.64213	0.6843	0.72923
3.59449	0.56586	0.60324	0.63801	0.64309	0.68557	0.73086
3.62107	0.56627	0.6039	0.63892	0.64404	0.68683	0.73248
3.64766	0.56669	0.60457	0.63982	0.64498	0.68809	0.73409
3.67424	0.5671	0.60523	0.64072	0.64592	0.68934	0.73569
3.70083	0.56751	0.60588	0.64162	0.64685	0.69058	0.73728
3.72741	0.56791	0.60653	0.64251	0.64777	0.69182	0.73886
3.754	0.56832	0.60718	0.6434	0.6487	0.69305	0.74044
3.78058	0.56872	0.60782	0.64428	0.64961	0.69428	0.74201
3.80717	0.56912	0.60846	0.64515	0.65052	0.69549	0.74357
3.83375	0.56951	0.6091	0.64602	0.65143	0.6967	0.74513
3.86034	0.56991	0.60973	0.64689	0.65233	0.69791	0.74667
3.88692	0.5703	0.61036	0.64775	0.65323	0.69911	0.74821
3.91351	0.57069	0.61098	0.64861	0.65412	0.7003	0.74974
3.94009	0.57107	0.6116	0.64946	0.655	0.70149	0.75127
3.96668	0.57146	0.61222	0.65031	0.65588	0.70267	0.75278
3.99326	0.57184	0.61283	0.65115	0.65676	0.70384	0.75429
4.01985	0.57222	0.61344	0.65199	0.65763	0.70501	0.7558
4.04643	0.5726	0.61405	0.65282	0.6585	0.70617	0.75729
4.07302	0.57297	0.61465	0.65365	0.65936	0.70733	0.75878
4.0996	0.57335	0.61525	0.65447	0.66022	0.70848	0.76026
4.12619	0.57372	0.61585	0.65529	0.66108	0.70963	0.76174
4.15277	0.57408	0.61644	0.65611	0.66193	0.71077	0.76321
4.17936	0.57445	0.61703	0.65692	0.66277	0.7119	0.76467
4.20594	0.57482	0.61762	0.65773	0.66361	0.71303	0.76613
4.23253	0.57518	0.6182	0.65853	0.66445	0.71415	0.76758
4.25912	0.57554	0.61879	0.65933	0.66528	0.71527	0.76902
4.2857	0.5759	0.61936	0.66013	0.66611	0.71639	0.77046
4.31229	0.57625	0.61994	0.66092	0.66694	0.7175	0.77189
4.33887	0.57661	0.62051	0.66171	0.66776	0.7186	0.77331
4.36546	0.57696	0.62108	0.66249	0.66857	0.7197	0.77473
4.39204	0.57731	0.62164	0.66327	0.66938	0.72079	0.77614
4.41863	0.57766	0.62221	0.66405	0.67019	0.72188	0.77755
4.44521	0.578	0.62277	0.66482	0.671	0.72296	0.77895
4.4718	0.57835	0.62332	0.66559	0.6718	0.72404	0.78035
4.49838	0.57869	0.62388	0.66635	0.67259	0.72511	0.78173
4.52497	0.57903	0.62443	0.66711	0.67339	0.72618	0.78312
4.55155	0.57937	0.62498	0.66787	0.67418	0.72725	0.78449
4.57814	0.57971	0.62553	0.66863	0.67496	0.72831	0.78587
4.60472	0.58005	0.62607	0.66938	0.67574	0.72936	0.78723
4.63131	0.58038	0.62661	0.67012	0.67652	0.73041	0.78859
4.65789	0.58071	0.62715	0.67087	0.6773	0.73146	0.78995
4.68448	0.58104	0.62768	0.67161	0.67807	0.7325	0.7913
4.71106	0.58137	0.62822	0.67235	0.67884	0.73354	0.79264
4.73765	0.5817	0.62875	0.67308	0.6796	0.73457	0.79398
4.76423	0.58202	0.62928	0.67381	0.68036	0.7356	0.79532
4.79082	0.58235	0.6298	0.67454	0.68112	0.73662	0.79665
4.8174	0.58267	0.63032	0.67526	0.68187	0.73764	0.79797
4.84399	0.58299	0.63084	0.67598	0.68263	0.73866	0.79929
4.87057	0.58331	0.63136	0.6767	0.68337	0.73967	0.8006
4.89716	0.58363	0.63188	0.67741	0.68412	0.74068	0.80191
4.92374	0.58394	0.63239	0.67812	0.68486	0.74168	0.80321
4.95033	0.58426	0.6329	0.67883	0.6856	0.74268	0.80451
4.97691	0.58457	0.63341	0.67954	0.68633	0.74367	0.80581
5.0035	0.58488	0.63392	0.68024	0.68706	0.74466	0.80709
5.03008	0.58519	0.63442	0.68094	0.68779	0.74565	0.80838
5.05667	0.5855	0.63492	0.68163	0.68852	0.74663	0.80966
5.08325	0.58581	0.63542	0.68233	0.68924	0.74761	0.81093
5.10984	0.58612	0.63592	0.68302	0.68996	0.74859	0.8122
5.13642	0.58642	0.63642	0.6837	0.69068	0.74956	0.81347
5.16301	0.58672	0.63691	0.68439	0.69139	0.75053	0.81473
5.18959	0.58702	0.6374	0.68507	0.6921	0.75149	0.81598
5.21618	0.58732	0.63789	0.68575	0.69281	0.75245	0.81724
5.24276	0.58762	0.63838	0.68642	0.69351	0.75341	0.81848
5.26935	0.58792	0.63886	0.6871	0.69421	0.75436	0.81973
5.29593	0.58822	0.63934	0.68777	0.69491	0.75531	0.82097
5.32252	0.58851	0.63982	0.68844	0.69561	0.75626	0.8222
5.3491	0.5888	0.6403	0.6891	0.6963	0.7572	0.82343
5.37569	0.5891	0.64078	0.68976	0.69699	0.75814	0.82466
5.40227	0.58939	0.64125	0.69042	0.69768	0.75908	0.82588
5.42886	0.58968	0.64172	0.69108	0.69837	0.76001	0.82709
5.45544	0.58996	0.64219	0.69173	0.69905	0.76094	0.82831
5.48203	0.59025	0.64266	0.69239	0.69973	0.76186	0.82952
5.50861	0.59054	0.64313	0.69304	0.70041	0.76279	0.83072
5.5352	0.59082	0.64359	0.69368	0.70108	0.7637	0.83192
5.56178	0.5911	0.64406	0.69433	0.70175	0.76462	0.83312
5.58837	0.59139	0.64452	0.69497	0.70242	0.76553	0.83431
5.61495	0.59167	0.64498	0.69561	0.70309	0.76644	0.8355
5.64154	0.59195	0.64543	0.69625	0.70376	0.76735	0.83668
5.66813	0.59222	0.64589	0.69688	0.70442	0.76825	0.83787
5.69471	0.5925	0.64634	0.69751	0.70508	0.76915	0.83904
5.7213	0.59278	0.64679	0.69814	0.70573	0.77004	0.84022
5.74788	0.59305	0.64724	0.69877	0.70639	0.77094	0.84138
5.77447	0.59333	0.64769	0.6994	0.70704	0.77183	0.84255
5.80105	0.5936	0.64814	0.70002	0.70769	0.77271	0.84371
5.82764	0.59387	0.64858	0.70064	0.70834	0.7736	0.84487
5.85422	0.59414	0.64903	0.70126	0.70898	0.77448	0.84602
5.88081	0.59441	0.64947	0.70187	0.70963	0.77536	0.84718
5.90739	0.59468	0.64991	0.70249	0.71027	0.77623	0.84832
5.93398	0.59494	0.65035	0.7031	0.7109	0.7771	0.84947
5.96056	0.59521	0.65078	0.70371	0.71154	0.77797	0.85061
5.98715	0.59548	0.65122	0.70432	0.71217	0.77884	0.85174
6.01373	0.59574	0.65165	0.70492	0.71281	0.7797	0.85287
6.04032	0.596	0.65208	0.70552	0.71343	0.78056	0.854
6.0669	0.59626	0.65251	0.70612	0.71406	0.78142	0.85513
6.09349	0.59653	0.65294	0.70672	0.71469	0.78227	0.85625
6.12007	0.59678	0.65336	0.70732	0.71531	0.78313	0.85737
6.14666	0.59704	0.65379	0.70791	0.71593	0.78397	0.85849
6.17324	0.5973	0.65421	0.70851	0.71655	0.78482	0.8596
6.19983	0.59756	0.65463	0.7091	0.71716	0.78566	0.86071
6.22641	0.59781	0.65506	0.70968	0.71778	0.78651	0.86181
6.253	0.59807	0.65547	0.71027	0.71839	0.78734	0.86292
6.27958	0.59832	0.65589	0.71086	0.719	0.78818	0.86402
6.30617	0.59858	0.65631	0.71144	0.71961	0.78901	0.86511
6.33275	0.59883	0.65672	0.71202	0.72021	0.78984	0.8662
6.35934	0.59908	0.65713	0.7126	0.72082	0.79067	0.86729
6.38592	0.59933	0.65755	0.71317	0.72142	0.79149	0.86838
6.41251	0.59958	0.65796	0.71375	0.72202	0.79232	0.86946
6.43909	0.59983	0.65836	0.71432	0.72262	0.79314	0.87054
6.46568	0.60007	0.65877	0.71489	0.72321	0.79395	0.87162
6.49226	0.60032	0.65918	0.71546	0.7238	0.79477	0.87269
6.51885	0.60056	0.65958	0.71603	0.7244	0.79558	0.87376
6.54543	0.60081	0.65998	0.71659	0.72499	0.79639	0.87483
6.57202	0.60105	0.66038	0.71715	0.72557	0.7972	0.87589
6.5986	0.60129	0.66078	0.71771	0.72616	0.798	0.87696
6.62519	0.60154	0.66118	0.71827	0.72674	0.79881	0.87801
6.65177	0.60178	0.66158	0.71883	0.72733	0.79961	0.87907
6.67836	0.60202	0.66198	0.71939	0.72791	0.8004	0.88012
6.70494	0.60226	0.66237	0.71994	0.72849	0.8012	0.88117
6.73153	0.6025	0.66276	0.72049	0.72906	0.80199	0.88222
6.75811	0.60273	0.66316	0.72104	0.72964	0.80278	0.88326
6.7847	0.60297	0.66355	0.72159	0.73021	0.80357	0.8843
6.81128	0.60321	0.66394	0.72214	0.73078	0.80436	0.88534
6.83787	0.60344	0.66432	0.72269	0.73135	0.80514	0.88638
6.86445	0.60367	0.66471	0.72323	0.73192	0.80592	0.88741
6.89104	0.60391	0.6651	0.72377	0.73249	0.8067	0.88844
6.91762	0.60414	0.66548	0.72431	0.73305	0.80748	0.88947
6.94421	0.60437	0.66586	0.72485	0.73361	0.80825	0.89049
6.97079	0.6046	0.66625	0.72539	0.73417	0.80903	0.89151
6.99738	0.60483	0.66663	0.72592	0.73473	0.8098	0.89253
7.02396	0.60506	0.66701	0.72646	0.73529	0.81056	0.89355
7.05055	0.60529	0.66738	0.72699	0.73585	0.81133	0.89456
7.07714	0.60552	0.66776	0.72752	0.7364	0.81209	0.89557
7.10372	0.60575	0.66814	0.72805	0.73695	0.81286	0.89658
7.13031	0.60597	0.66851	0.72858	0.7375	0.81362	0.89758
7.15689	0.6062	0.66888	0.7291	0.73805	0.81437	0.89859
7.18348	0.60642	0.66926	0.72963	0.7386	0.81513	0.89959
7.21006	0.60665	0.66963	0.73015	0.73915	0.81588	0.90058
7.23665	0.60687	0.67	0.73067	0.73969	0.81663	0.90158
7.26323	0.60709	0.67037	0.73119	0.74023	0.81738	0.90257
7.28982	0.60731	0.67073	0.73171	0.74077	0.81813	0.90356
7.3164	0.60754	0.6711	0.73222	0.74131	0.81887	0.90455
7.34299	0.60776	0.67146	0.73274	0.74185	0.81962	0.90553
7.36957	0.60798	0.67183	0.73325	0.74239	0.82036	0.90651
7.39616	0.60819	0.67219	0.73376	0.74292	0.8211	0.90749
7.42274	0.60841	0.67255	0.73427	0.74346	0.82183	0.90847
7.44933	0.60863	0.67291	0.73478	0.74399	0.82257	0.90945
7.47591	0.60885	0.67327	0.73529	0.74452	0.8233	0.91042
7.5025	0.60906	0.67363	0.7358	0.74505	0.82403	0.91139
7.52908	0.60928	0.67399	0.7363	0.74557	0.82476	0.91236
7.55567	0.60949	0.67435	0.7368	0.7461	0.82549	0.91332
7.58225	0.60971	0.6747	0.7373	0.74662	0.82621	0.91428
7.60884	0.60992	0.67506	0.73781	0.74715	0.82694	0.91525
7.63542	0.61013	0.67541	0.7383	0.74767	0.82766	0.9162
7.66201	0.61035	0.67576	0.7388	0.74819	0.82838	0.91716
7.68859	0.61056	0.67611	0.7393	0.74871	0.82909	0.91811
7.71518	0.61077	0.67646	0.73979	0.74922	0.82981	0.91906
7.74176	0.61098	0.67681	0.74029	0.74974	0.83052	0.92001
7.76835	0.61119	0.67716	0.74078	0.75025	0.83124	0.92096
7.79493	0.6114	0.67751	0.74127	0.75077	0.83195	0.9219
7.82152	0.61161	0.67785	0.74176	0.75128	0.83265	0.92285
7.8481	0.61181	0.6782	0.74225	0.75179	0.83336	0.92379
7.87469	0.61202	0.67854	0.74273	0.7523	0.83407	0.92472
7.90127	0.61223	0.67889	0.74322	0.7528	0.83477	0.92566
7.92786	0.61243	0.67923	0.7437	0.75331	0.83547	0.92659
7.95444	0.61264	0.67957	0.74418	0.75381	0.83617	0.92752
7.98103	0.61284	0.67991	0.74467	0.75432	0.83687	0.92845
8.00761	0.61305	0.68025	0.74515	0.75482	0.83756	0.92938
8.0342	0.61325	0.68059	0.74562	0.75532	0.83826	0.9303
8.06078	0.61345	0.68092	0.7461	0.75582	0.83895	0.93123
8.08737	0.61365	0.68126	0.74658	0.75632	0.83964	0.93215
8.11395	0.61385	0.6816	0.74705	0.75681	0.84033	0.93306
8.14054	0.61406	0.68193	0.74753	0.75731	0.84102	0.93398
8.16712	0.61426	0.68226	0.748	0.7578	0.8417	0.93489
8.19371	0.61446	0.6826	0.74847	0.7583	0.84239	0.93581
8.22029	0.61465	0.68293	0.74894	0.75879	0.84307	0.93672
8.24688	0.61485	0.68326	0.74941	0.75928	0.84375	0.93762
8.27346	0.61505	0.68359	0.74988	0.75977	0.84443	0.93853
8.30005	0.61525	0.68392	0.75034	0.76025	0.84511	0.93943
8.32663	0.61544	0.68425	0.75081	0.76074	0.84578	0.94034
8.35322	0.61564	0.68457	0.75127	0.76122	0.84646	0.94124
8.3798	0.61584	0.6849	0.75174	0.76171	0.84713	0.94213
8.40639	0.61603	0.68523	0.7522	0.76219	0.8478	0.94303
8.43297	0.61623	0.68555	0.75266	0.76267	0.84847	0.94392
8.45956	0.61642	0.68587	0.75312	0.76315	0.84914	0.94481
8.48615	0.61661	0.6862	0.75357	0.76363	0.84981	0.9457
8.51273	0.61681	0.68652	0.75403	0.76411	0.85047	0.94659
8.53932	0.617	0.68684	0.75449	0.76459	0.85113	0.94748
8.5659	0.61719	0.68716	0.75494	0.76506	0.8518	0.94836
8.59249	0.61738	0.68748	0.7554	0.76554	0.85246	0.94924
8.61907	0.61757	0.6878	0.75585	0.76601	0.85311	0.95012
8.64566	0.61776	0.68812	0.7563	0.76648	0.85377	0.951
8.67224	0.61795	0.68843	0.75675	0.76695	0.85443	0.95188
8.69883	0.61814	0.68875	0.7572	0.76742	0.85508	0.95275
8.72541	0.61833	0.68906	0.75765	0.76789	0.85573	0.95363
8.752	0.61852	0.68938	0.75809	0.76836	0.85638	0.9545
8.77858	0.61871	0.68969	0.75854	0.76882	0.85703	0.95537
8.80517	0.61889	0.69001	0.75898	0.76929	0.85768	0.95623
8.83175	0.61908	0.69032	0.75943	0.76975	0.85833	0.9571
8.85834	0.61927	0.69063	0.75987	0.77022	0.85897	0.95796
8.88492	0.61945	0.69094	0.76031	0.77068	0.85962	0.95882
8.91151	0.61964	0.69125	0.76075	0.77114	0.86026	0.95968
8.93809	0.61982	0.69156	0.76119	0.7716	0.8609	0.96054
8.96468	0.62001	0.69187	0.76163	0.77206	0.86154	0.9614
8.99126	0.62019	0.69217	0.76207	0.77251	0.86218	0.96225
9.01785	0.62037	0.69248	0.7625	0.77297	0.86282	0.9631
9.04443	0.62055	0.69279	0.76294	0.77343	0.86345	0.96395
9.07102	0.62074	0.69309	0.76337	0.77388	0.86408	0.9648
9.0976	0.62092	0.6934	0.7638	0.77433	0.86472	0.96565
9.12419	0.6211	0.6937	0.76424	0.77478	0.86535	0.9665
9.15077	0.62128	0.694	0.76467	0.77524	0.86598	0.96734
9.17736	0.62146	0.6943	0.7651	0.77569	0.86661	0.96818
9.20394	0.62164	0.69461	0.76553	0.77613	0.86723	0.96902
9.23053	0.62182	0.69491	0.76595	0.77658	0.86786	0.96986
9.25711	0.622	0.69521	0.76638	0.77703	0.86848	0.9707
9.2837	0.62218	0.69551	0.76681	0.77747	0.86911	0.97154
9.31028	0.62236	0.6958	0.76723	0.77792	0.86973	0.97237
9.33687	0.62253	0.6961	0.76766	0.77836	0.87035	0.9732
9.36345	0.62271	0.6964	0.76808	0.77881	0.87097	0.97403
9.39004	0.62289	0.69669	0.7685	0.77925	0.87158	0.97486
9.41662	0.62306	0.69699	0.76892	0.77969	0.8722	0.97569
9.44321	0.62324	0.69728	0.76934	0.78013	0.87281	0.97651
9.46979	0.62341	0.69758	0.76976	0.78057	0.87343	0.97734
9.49638	0.62359	0.69787	0.77018	0.781	0.87404	0.97816
9.52296	0.62376	0.69816	0.7706	0.78144	0.87465	0.97898
9.54955	0.62394	0.69846	0.77101	0.78188	0.87526	0.9798
9.57613	0.62411	0.69875	0.77143	0.78231	0.87587	0.98062
9.60272	0.62428	0.69904	0.77185	0.78275	0.87648	0.98143
9.6293	0.62446	0.69933	0.77226	0.78318	0.87708	0.98225
9.65589	0.62463	0.69962	0.77267	0.78361	0.87769	0.98306
9.68247	0.6248	0.69991	0.77308	0.78404	0.87829	0.98387
9.70906	0.62497	0.70019	0.77349	0.78447	0.87889	0.98468
9.73564	0.62514	0.70048	0.7739	0.7849	0.87949	0.98549
9.76223	0.62531	0.70077	0.77431	0.78533	0.88009	0.9863
9.78881	0.62548	0.70105	0.77472	0.78576	0.88069	0.9871
9.8154	0.62565	0.70134	0.77513	0.78618	0.88129	0.9879
9.84198	0.62582	0.70162	0.77554	0.78661	0.88189	0.98871
9.86857	0.62599	0.70191	0.77594	0.78703	0.88248	0.98951
9.89516	0.62616	0.70219	0.77635	0.78746	0.88308	0.99031
9.92174	0.62633	0.70247	0.77675	0.78788	0.88367	0.9911
9.94833	0.62649	0.70276	0.77715	0.7883	0.88426	0.9919
9.97491	0.62666	0.70304	0.77755	0.78872	0.88485	0.99269
10.0015	0.62683	0.70332	0.77796	0.78914	0.88544	0.99349
10.0281	0.62699	0.7036	0.77836	0.78956	0.88603	0.99428
10.0547	0.62716	0.70388	0.77876	0.78998	0.88661	0.99507
10.0813	0.62733	0.70416	0.77915	0.7904	0.8872	0.99586
10.1078	0.62749	0.70443	0.77955	0.79081	0.88778	0.99664
10.1344	0.62766	0.70471	0.77995	0.79123	0.88837	0.99743
10.161	0.62782	0.70499	0.78034	0.79164	0.88895	0.99821
10.1876	0.62799	0.70527	0.78074	0.79206	0.88953	0.999
10.2142	0.62815	0.70554	0.78113	0.79247	0.89011	0.99978
10.2408	0.62831	0.70582	0.78153	0.79288	0.89069	1.00056
10.2674	0.62847	0.70609	0.78192	0.79329	0.89126	1.00134
10.2939	0.62864	0.70637	0.78231	0.7937	0.89184	1.00211
10.3205	0.6288	0.70664	0.7827	0.79411	0.89242	1.00289
10.3471	0.62896	0.70691	0.78309	0.79452	0.89299	1.00366
10.3737	0.62912	0.70718	0.78348	0.79493	0.89356	1.00444
10.4003	0.62928	0.70745	0.78387	0.79534	0.89414	1.00521
10.4269	0.62944	0.70773	0.78426	0.79574	0.89471	1.00598
10.4534	0.6296	0.708	0.78465	0.79615	0.89528	1.00675
10.48	0.62976	0.70827	0.78503	0.79655	0.89584	1.00751
10.5066	0.62992	0.70854	0.78542	0.79696	0.89641	1.00828
10.5332	0.63008	0.7088	0.7858	0.79736	0.89698	1.00904
10.5598	0.63024	0.70907	0.78619	0.79776	0.89754	1.00981
10.5864	0.6304	0.70934	0.78657	0.79816	0.89811	1.01057
10.6129	0.63056	0.70961	0.78695	0.79856	0.89867	1.01133
10.6395	0.63072	0.70987	0.78734	0.79896	0.89923	1.01209
10.6661	0.63087	0.71014	0.78772	0.79936	0.8998	1.01285
10.6927	0.63103	0.7104	0.7881	0.79976	0.90036	1.0136
10.7193	0.63119	0.71067	0.78848	0.80016	0.90091	1.01436
10.7459	0.63134	0.71093	0.78885	0.80055	0.90147	1.01511
10.7725	0.6315	0.7112	0.78923	0.80095	0.90203	1.01587
10.799	0.63166	0.71146	0.78961	0.80134	0.90259	1.01662
10.8256	0.63181	0.71172	0.78999	0.80174	0.90314	1.01737
10.8522	0.63197	0.71198	0.79036	0.80213	0.90369	1.01812
10.8788	0.63212	0.71224	0.79074	0.80252	0.90425	1.01886
10.9054	0.63228	0.71251	0.79111	0.80292	0.9048	1.01961
10.932	0.63243	0.71277	0.79148	0.80331	0.90535	1.02036
10.9586	0.63258	0.71303	0.79186	0.8037	0.9059	1.0211
10.9851	0.63274	0.71328	0.79223	0.80409	0.90645	1.02184
11.0117	0.63289	0.71354	0.7926	0.80448	0.907	1.02258
11.0383	0.63304	0.7138	0.79297	0.80486	0.90754	1.02332
11.0649	0.63319	0.71406	0.79334	0.80525	0.90809	1.02406
11.0915	0.63335	0.71432	0.79371	0.80564	0.90864	1.0248
11.1181	0.6335	0.71457	0.79408	0.80602	0.90918	1.02554
11.1447	0.63365	0.71483	0.79444	0.80641	0.90972	1.02627
11.1712	0.6338	0.71508	0.79481	0.80679	0.91026	1.027
11.1978	0.63395	0.71534	0.79518	0.80718	0.91081	1.02774
11.2244	0.6341	0.71559	0.79554	0.80756	0.91135	1.02847
11.251	0.63425	0.71585	0.79591	0.80794	0.91188	1.0292
11.2776	0.6344	0.7161	0.79627	0.80832	0.91242	1.02993
11.3042	0.63455	0.71635	0.79664	0.8087	0.91296	1.03066
11.3308	0.6347	0.71661	0.797	0.80908	0.9135	1.03138
11.3573	0.63485	0.71686	0.79736	0.80946	0.91403	1.03211
11.3839	0.635	0.71711	0.79772	0.80984	0.91457	1.03283
11.4105	0.63514	0.71736	0.79808	0.81022	0.9151	1.03356
11.4371	0.63529	0.71761	0.79844	0.8106	0.91563	1.03428
11.4637	0.63544	0.71786	0.7988	0.81097	0.91616	1.035
11.4903	0.63559	0.71811	0.79916	0.81135	0.91669	1.03572
11.5168	0.63573	0.71836	0.79952	0.81172	0.91722	1.03644
11.5434	0.63588	0.71861	0.79988	0.8121	0.91775	1.03715
11.57	0.63603	0.71886	0.80023	0.81247	0.91828	1.03787
11.5966	0.63617	0.7191	0.80059	0.81285	0.91881	1.03858
11.6232	0.63632	0.71935	0.80094	0.81322	0.91933	1.0393
11.6498	0.63646	0.7196	0.8013	0.81359	0.91986	1.04001
11.6764	0.63661	0.71984	0.80165	0.81396	0.92038	1.04072
11.7029	0.63675	0.72009	0.80201	0.81433	0.92091	1.04143
11.7295	0.6369	0.72033	0.80236	0.8147	0.92143	1.04214
11.7561	0.63704	0.72058	0.80271	0.81507	0.92195	1.04285
11.7827	0.63719	0.72082	0.80306	0.81544	0.92247	1.04356
11.8093	0.63733	0.72107	0.80341	0.81581	0.92299	1.04426
11.8359	0.63747	0.72131	0.80376	0.81617	0.92351	1.04497
11.8625	0.63762	0.72155	0.80411	0.81654	0.92403	1.04567
11.889	0.63776	0.7218	0.80446	0.8169	0.92455	1.04637
11.9156	0.6379	0.72204	0.80481	0.81727	0.92506	1.04707
11.9422	0.63804	0.72228	0.80516	0.81763	0.92558	1.04777
11.9688	0.63819	0.72252	0.80551	0.818	0.92609	1.04847
11.9954	0.63833	0.72276	0.80585	0.81836	0.92661	1.04917
12.022	0.63847	0.723	0.8062	0.81872	0.92712	1.04987
12.0486	0.63861	0.72324	0.80654	0.81909	0.92763	1.05056
12.0751	0.63875	0.72348	0.80689	0.81945	0.92814	1.05126
12.1017	0.63889	0.72372	0.80723	0.81981	0.92865	1.05195
12.1283	0.63903	0.72396	0.80757	0.82017	0.92916	1.05265
12.1549	0.63917	0.72419	0.80792	0.82053	0.92967	1.05334
12.1815	0.63931	0.72443	0.80826	0.82088	0.93018	1.05403
12.2081	0.63945	0.72467	0.8086	0.82124	0.93069	1.05472
12.2346	0.63959	0.7249	0.80894	0.8216	0.93119	1.05541
12.2612	0.63973	0.72514	0.80928	0.82196	0.9317	1.05609
12.2878	0.63987	0.72538	0.80962	0.82231	0.9322	1.05678
12.3144	0.64001	0.72561	0.80996	0.82267	0.93271	1.05747
12.341	0.64014	0.72585	0.8103	0.82302	0.93321	1.05815
12.3676	0.64028	0.72608	0.81064	0.82338	0.93371	1.05883
12.3941	0.64042	0.72631	0.81098	0.82373	0.93421	1.05952
12.4207	0.64056	0.72655	0.81131	0.82408	0.93471	1.0602
12.4473	0.64069	0.72678	0.81165	0.82444	0.93521	1.06088
12.4739	0.64083	0.72701	0.81198	0.82479	0.93571	1.06156
12.5005	0.64097	0.72725	0.81232	0.82514	0.93621	1.06223
12.5271	0.6411	0.72748	0.81265	0.82549	0.93671	1.06291
12.5537	0.64124	0.72771	0.81299	0.82584	0.93721	1.06359
12.5802	0.64137	0.72794	0.81332	0.82619	0.9377	1.06426
12.6068	0.64151	0.72817	0.81365	0.82654	0.9382	1.06494
12.6334	0.64164	0.7284	0.81399	0.82689	0.93869	1.06561
12.66	0.64178	0.72863	0.81432	0.82724	0.93918	1.06628
12.6866	0.64191	0.72886	0.81465	0.82758	0.93968	1.06695
12.7132	0.64205	0.72909	0.81498	0.82793	0.94017	1.06762
12.7398	0.64218	0.72932	0.81531	0.82827	0.94066	1.06829
12.7663	0.64232	0.72955	0.81564	0.82862	0.94115	1.06896
12.7929	0.64245	0.72977	0.81597	0.82896	0.94164	1.06963
12.8195	0.64258	0.73	0.8163	0.82931	0.94213	1.0703
12.8461	0.64272	0.73023	0.81662	0.82965	0.94262	1.07096
12.8727	0.64285	0.73045	0.81695	0.83	0.9431	1.07163
12.8993	0.64298	0.73068	0.81728	0.83034	0.94359	1.07229
12.9259	0.64311	0.73091	0.8176	0.83068	0.94408	1.07295
12.9524	0.64325	0.73113	0.81793	0.83102	0.94456	1.07361
12.979	0.64338	0.73136	0.81825	0.83136	0.94505	1.07427
13.0056	0.64351	0.73158	0.81858	0.8317	0.94553	1.07493
13.0322	0.64364	0.7318	0.8189	0.83204	0.94601	1.07559
13.0588	0.64377	0.73203	0.81923	0.83238	0.94649	1.07625
13.0854	0.6439	0.73225	0.81955	0.83272	0.94698	1.07691
13.112	0.64403	0.73247	0.81987	0.83306	0.94746	1.07756
13.1385	0.64416	0.7327	0.82019	0.8334	0.94794	1.07822
13.1651	0.64429	0.73292	0.82052	0.83373	0.94841	1.07887
13.1917	0.64442	0.73314	0.82084	0.83407	0.94889	1.07952
13.2183	0.64455	0.73336	0.82116	0.83441	0.94937	1.08018
13.2449	0.64468	0.73358	0.82148	0.83474	0.94985	1.08083
13.2715	0.64481	0.7338	0.8218	0.83508	0.95032	1.08148
13.298	0.64494	0.73402	0.82211	0.83541	0.9508	1.08213
13.3246	0.64507	0.73424	0.82243	0.83574	0.95127	1.08278
13.3512	0.6452	0.73446	0.82275	0.83608	0.95175	1.08342
13.3778	0.64533	0.73468	0.82307	0.83641	0.95222	1.08407
13.4044	0.64546	0.7349	0.82338	0.83674	0.9527	1.08472
13.431	0.64558	0.73512	0.8237	0.83707	0.95317	1.08536
13.4576	0.64571	0.73534	0.82402	0.8374	0.95364	1.08601
13.4841	0.64584	0.73556	0.82433	0.83774	0.95411	1.08665
13.5107	0.64597	0.73577	0.82465	0.83807	0.95458	1.08729
13.5373	0.64609	0.73599	0.82496	0.83839	0.95505	1.08793
13.5639	0.64622	0.73621	0.82527	0.83872	0.95552	1.08857
13.5905	0.64635	0.73642	0.82559	0.83905	0.95598	1.08921
13.6171	0.64647	0.73664	0.8259	0.83938	0.95645	1.08985
13.6436	0.6466	0.73685	0.82621	0.83971	0.95692	1.09049
13.6702	0.64673	0.73707	0.82652	0.84003	0.95738	1.09113
13.6968	0.64685	0.73728	0.82684	0.84036	0.95785	1.09176
13.7234	0.64698	0.7375	0.82715	0.84069	0.95831	1.0924
13.75	0.6471	0.73771	0.82746	0.84101	0.95878	1.09303
13.7766	0.64723	0.73793	0.82777	0.84134	0.95924	1.09367
13.8032	0.64735	0.73814	0.82808	0.84166	0.9597	1.0943
13.8298	0.64748	0.73835	0.82838	0.84199	0.96016	1.09493
13.8563	0.6476	0.73857	0.82869	0.84231	0.96063	1.09556
13.8829	0.64772	0.73878	0.829	0.84263	0.96109	1.09619
13.9095	0.64785	0.73899	0.82931	0.84296	0.96155	1.09682
13.9361	0.64797	0.7392	0.82962	0.84328	0.96201	1.09745
13.9627	0.6481	0.73941	0.82992	0.8436	0.96246	1.09808
13.9893	0.64822	0.73962	0.83023	0.84392	0.96292	1.0987
14.0158	0.64834	0.73984	0.83053	0.84424	0.96338	1.09933
14.0424	0.64846	0.74005	0.83084	0.84456	0.96384	1.09995
14.069	0.64859	0.74026	0.83114	0.84488	0.96429	1.10058
14.0956	0.64871	0.74047	0.83145	0.8452	0.96475	1.1012
14.1222	0.64883	0.74067	0.83175	0.84552	0.9652	1.10183
14.1488	0.64895	0.74088	0.83205	0.84584	0.96565	1.10245
14.1754	0.64908	0.74109	0.83236	0.84615	0.96611	1.10307
14.2019	0.6492	0.7413	0.83266	0.84647	0.96656	1.10369
14.2285	0.64932	0.74151	0.83296	0.84679	0.96701	1.10431
14.2551	0.64944	0.74172	0.83326	0.8471	0.96746	1.10493
14.2817	0.64956	0.74192	0.83356	0.84742	0.96791	1.10554
14.3083	0.64968	0.74213	0.83386	0.84773	0.96836	1.10616
14.3349	0.6498	0.74234	0.83416	0.84805	0.96881	1.10678
14.3614	0.64992	0.74254	0.83446	0.84836	0.96926	1.10739
14.388	0.65004	0.74275	0.83476	0.84868	0.96971	1.10801
14.4146	0.65016	0.74296	0.83506	0.84899	0.97016	1.10862
14.4412	0.65028	0.74316	0.83536	0.8493	0.97061	1.10923
14.4678	0.6504	0.74337	0.83566	0.84962	0.97105	1.10985
14.4944	0.65052	0.74357	0.83595	0.84993	0.9715	1.11046
14.521	0.65064	0.74377	0.83625	0.85024	0.97194	1.11107
14.5475	0.65076	0.74398	0.83655	0.85055	0.97239	1.11168
14.5741	0.65088	0.74418	0.83684	0.85086	0.97283	1.11229
14.6007	0.651	0.74439	0.83714	0.85117	0.97328	1.1129
14.6273	0.65112	0.74459	0.83743	0.85148	0.97372	1.1135
14.6539	0.65123	0.74479	0.83773	0.85179	0.97416	1.11411
14.6805	0.65135	0.74499	0.83802	0.8521	0.9746	1.11472
14.7071	0.65147	0.7452	0.83832	0.85241	0.97504	1.11532
14.7336	0.65159	0.7454	0.83861	0.85272	0.97548	1.11593
14.7602	0.65171	0.7456	0.8389	0.85302	0.97592	1.11653
14.7868	0.65182	0.7458	0.8392	0.85333	0.97636	1.11713
14.8134	0.65194	0.746	0.83949	0.85364	0.9768	1.11773
14.84	0.65206	0.7462	0.83978	0.85394	0.97724	1.11834
14.8666	0.65217	0.7464	0.84007	0.85425	0.97768	1.11894
14.8932	0.65229	0.7466	0.84036	0.85455	0.97811	1.11954
14.9197	0.65241	0.7468	0.84065	0.85486	0.97855	1.12014
14.9463	0.65252	0.747	0.84094	0.85516	0.97898	1.12073
14.9729	0.65264	0.7472	0.84123	0.85547	0.97942	1.12133
14.9995	0.65275	0.7474	0.84152	0.85577	0.97985	1.12193
15.0261	0.65287	0.7476	0.84181	0.85607	0.98029	1.12252
15.0527	0.65299	0.7478	0.8421	0.85638	0.98072	1.12312
15.0793	0.6531	0.748	0.84239	0.85668	0.98115	1.12371
15.1058	0.65322	0.74819	0.84268	0.85698	0.98159	1.12431
15.1324	0.65333	0.74839	0.84296	0.85728	0.98202	1.1249
15.159	0.65345	0.74859	0.84325	0.85758	0.98245	1.12549
15.1856	0.65356	0.74878	0.84354	0.85788	0.98288	1.12609
15.2122	0.65367	0.74898	0.84382	0.85818	0.98331	1.12668
15.2388	0.65379	0.74918	0.84411	0.85848	0.98374	1.12727
15.2653	0.6539	0.74937	0.84439	0.85878	0.98417	1.12786
15.2919	0.65402	0.74957	0.84468	0.85908	0.9846	1.12845
15.3185	0.65413	0.74976	0.84496	0.85938	0.98502	1.12903
15.3451	0.65424	0.74996	0.84525	0.85968	0.98545	1.12962
15.3717	0.65436	0.75015	0.84553	0.85998	0.98588	1.13021
15.3983	0.65447	0.75035	0.84581	0.86027	0.9863	1.13079
15.4248	0.65458	0.75054	0.8461	0.86057	0.98673	1.13138
15.4514	0.65469	0.75074	0.84638	0.86087	0.98715	1.13196
15.478	0.65481	0.75093	0.84666	0.86116	0.98758	1.13255
15.5046	0.65492	0.75112	0.84694	0.86146	0.988	1.13313
15.5312	0.65503	0.75132	0.84722	0.86175	0.98842	1.13371
15.5578	0.65514	0.75151	0.8475	0.86205	0.98885	1.1343
15.5844	0.65526	0.7517	0.84778	0.86234	0.98927	1.13488
15.611	0.65537	0.75189	0.84806	0.86264	0.98969	1.13546
15.6375	0.65548	0.75209	0.84834	0.86293	0.99011	1.13604
15.6641	0.65559	0.75228	0.84862	0.86322	0.99053	1.13662
15.6907	0.6557	0.75247	0.8489	0.86352	0.99095	1.13719
15.7173	0.65581	0.75266	0.84918	0.86381	0.99137	1.13777
15.7439	0.65592	0.75285	0.84946	0.8641	0.99179	1.13835
15.7705	0.65603	0.75304	0.84974	0.86439	0.99221	1.13893
15.7971	0.65614	0.75323	0.85001	0.86468	0.99263	1.1395
15.8236	0.65626	0.75342	0.85029	0.86497	0.99304	1.14008
15.8502	0.65637	0.75361	0.85057	0.86527	0.99346	1.14065
15.8768	0.65648	0.7538	0.85084	0.86556	0.99388	1.14122
15.9034	0.65659	0.75399	0.85112	0.86584	0.99429	1.1418
15.93	0.65669	0.75418	0.8514	0.86613	0.99471	1.14237
15.9566	0.6568	0.75437	0.85167	0.86642	0.99512	1.14294
15.9831	0.65691	0.75456	0.85195	0.86671	0.99554	1.14351
16.0097	0.65702	0.75474	0.85222	0.867	0.99595	1.14408
16.0363	0.65713	0.75493	0.85249	0.86729	0.99636	1.14465
16.0629	0.65724	0.75512	0.85277	0.86757	0.99678	1.14522
16.0895	0.65735	0.75531	0.85304	0.86786	0.99719	1.14579
16.1161	0.65746	0.75549	0.85331	0.86815	0.9976	1.14636
16.1426	0.65757	0.75568	0.85359	0.86843	0.99801	1.14692
16.1692	0.65767	0.75587	0.85386	0.86872	0.99842	1.14749
16.1958	0.65778	0.75605	0.85413	0.86901	0.99883	1.14806
16.2224	0.65789	0.75624	0.8544	0.86929	0.99924	1.14862
16.249	0.658	0.75643	0.85467	0.86958	0.99965	1.14919
16.2756	0.65811	0.75661	0.85494	0.86986	1.00006	1.14975
16.3022	0.65821	0.7568	0.85521	0.87014	1.00047	1.15031
16.3287	0.65832	0.75698	0.85549	0.87043	1.00088	1.15087
16.3553	0.65843	0.75717	0.85575	0.87071	1.00128	1.15144
16.3819	0.65853	0.75735	0.85602	0.87099	1.00169	1.152
16.4085	0.65864	0.75753	0.85629	0.87128	1.0021	1.15256
16.4351	0.65875	0.75772	0.85656	0.87156	1.0025	1.15312
16.4617	0.65885	0.7579	0.85683	0.87184	1.00291	1.15368
16.4883	0.65896	0.75809	0.8571	0.87212	1.00331	1.15424
16.5148	0.65907	0.75827	0.85737	0.8724	1.00372	1.15479
16.5414	0.65917	0.75845	0.85763	0.87268	1.00412	1.15535
16.568	0.65928	0.75863	0.8579	0.87296	1.00452	1.15591
16.5946	0.65938	0.75882	0.85817	0.87324	1.00493	1.15646
16.6212	0.65949	0.759	0.85843	0.87352	1.00533	1.15702
16.6478	0.6596	0.75918	0.8587	0.8738	1.00573	1.15757
16.6744	0.6597	0.75936	0.85896	0.87408	1.00613	1.15813
16.7009	0.65981	0.75954	0.85923	0.87436	1.00653	1.15868
16.7275	0.65991	0.75973	0.85949	0.87464	1.00693	1.15924
16.7541	0.66002	0.75991	0.85976	0.87492	1.00733	1.15979
16.7807	0.66012	0.76009	0.86002	0.87519	1.00773	1.16034
16.8073	0.66022	0.76027	0.86029	0.87547	1.00813	1.16089
16.8339	0.66033	0.76045	0.86055	0.87575	1.00853	1.16144
16.8605	0.66043	0.76063	0.86081	0.87602	1.00893	1.16199
16.887	0.66054	0.76081	0.86108	0.8763	1.00932	1.16254
16.9136	0.66064	0.76099	0.86134	0.87658	1.00972	1.16309
16.9402	0.66075	0.76117	0.8616	0.87685	1.01012	1.16364
16.9668	0.66085	0.76135	0.86186	0.87713	1.01051	1.16419
16.9934	0.66095	0.76152	0.86213	0.8774	1.01091	1.16473
17.02	0.66106	0.7617	0.86239	0.87768	1.0113	1.16528
17.0465	0.66116	0.76188	0.86265	0.87795	1.0117	1.16582
17.0731	0.66126	0.76206	0.86291	0.87822	1.01209	1.16637
17.0997	0.66136	0.76224	0.86317	0.8785	1.01249	1.16691
17.1263	0.66147	0.76242	0.86343	0.87877	1.01288	1.16746
17.1529	0.66157	0.76259	0.86369	0.87904	1.01327	1.168
17.1795	0.66167	0.76277	0.86395	0.87931	1.01367	1.16854
17.2061	0.66177	0.76295	0.86421	0.87959	1.01406	1.16909
17.2326	0.66188	0.76312	0.86446	0.87986	1.01445	1.16963
17.2592	0.66198	0.7633	0.86472	0.88013	1.01484	1.17017
17.2858	0.66208	0.76348	0.86498	0.8804	1.01523	1.17071
17.3124	0.66218	0.76365	0.86524	0.88067	1.01562	1.17125
17.339	0.66228	0.76383	0.8655	0.88094	1.01601	1.17179
17.3656	0.66239	0.764	0.86575	0.88121	1.0164	1.17233
17.3922	0.66249	0.76418	0.86601	0.88148	1.01679	1.17287
17.4187	0.66259	0.76435	0.86627	0.88175	1.01718	1.1734
17.4453	0.66269	0.76453	0.86652	0.88202	1.01756	1.17394
17.4719	0.66279	0.7647	0.86678	0.88229	1.01795	1.17448
17.4985	0.66289	0.76488	0.86703	0.88256	1.01834	1.17501
17.5251	0.66299	0.76505	0.86729	0.88282	1.01873	1.17555
17.5517	0.66309	0.76523	0.86754	0.88309	1.01911	1.17608
17.5783	0.66319	0.7654	0.8678	0.88336	1.0195	1.17662
17.6048	0.66329	0.76557	0.86805	0.88363	1.01988	1.17715
17.6314	0.66339	0.76575	0.86831	0.88389	1.02027	1.17768
17.658	0.66349	0.76592	0.86856	0.88416	1.02065	1.17822
17.6846	0.66359	0.76609	0.86881	0.88443	1.02104	1.17875
17.7112	0.66369	0.76627	0.86907	0.88469	1.02142	1.17928
17.7378	0.66379	0.76644	0.86932	0.88496	1.0218	1.17981
17.7643	0.66389	0.76661	0.86957	0.88522	1.02218	1.18034
17.7909	0.66399	0.76678	0.86982	0.88549	1.02257	1.18087
17.8175	0.66409	0.76695	0.87007	0.88575	1.02295	1.1814
17.8441	0.66419	0.76713	0.87033	0.88601	1.02333	1.18193
17.8707	0.66429	0.7673	0.87058	0.88628	1.02371	1.18245
17.8973	0.66439	0.76747	0.87083	0.88654	1.02409	1.18298
17.9239	0.66449	0.76764	0.87108	0.88681	1.02447	1.18351
17.9504	0.66458	0.76781	0.87133	0.88707	1.02485	1.18404
17.977	0.66468	0.76798	0.87158	0.88733	1.02523	1.18456
18.0036	0.66478	0.76815	0.87183	0.88759	1.02561	1.18509
18.0302	0.66488	0.76832	0.87208	0.88786	1.02599	1.18561
18.0568	0.66498	0.76849	0.87233	0.88812	1.02637	1.18614
18.0834	0.66507	0.76866	0.87258	0.88838	1.02674	1.18666
18.11	0.66517	0.76883	0.87282	0.88864	1.02712	1.18718
18.1365	0.66527	0.769	0.87307	0.8889	1.0275	1.1877
18.1631	0.66537	0.76917	0.87332	0.88916	1.02787	1.18823
18.1897	0.66546	0.76934	0.87357	0.88942	1.02825	1.18875
18.2163	0.66556	0.7695	0.87381	0.88968	1.02863	1.18927
18.2429	0.66566	0.76967	0.87406	0.88994	1.029	1.18979
18.2695	0.66576	0.76984	0.87431	0.8902	1.02937	1.19031
18.2961	0.66585	0.77001	0.87455	0.89046	1.02975	1.19083
18.3226	0.66595	0.77018	0.8748	0.89072	1.03012	1.19135
18.3492	0.66605	0.77034	0.87505	0.89098	1.0305	1.19187
18.3758	0.66614	0.77051	0.87529	0.89123	1.03087	1.19238
18.4024	0.66624	0.77068	0.87554	0.89149	1.03124	1.1929
18.429	0.66633	0.77085	0.87578	0.89175	1.03161	1.19342
18.4556	0.66643	0.77101	0.87603	0.89201	1.03199	1.19393
18.4821	0.66653	0.77118	0.87627	0.89226	1.03236	1.19445
18.5087	0.66662	0.77134	0.87652	0.89252	1.03273	1.19496
18.5353	0.66672	0.77151	0.87676	0.89278	1.0331	1.19548
18.5619	0.66681	0.77168	0.877	0.89303	1.03347	1.19599
18.5885	0.66691	0.77184	0.87725	0.89329	1.03384	1.19651
18.6151	0.667	0.77201	0.87749	0.89354	1.03421	1.19702
18.6416	0.6671	0.77217	0.87773	0.8938	1.03458	1.19753
18.6682	0.66719	0.77234	0.87797	0.89405	1.03495	1.19805
18.6948	0.66729	0.7725	0.87822	0.89431	1.03531	1.19856
18.7214	0.66738	0.77267	0.87846	0.89456	1.03568	1.19907
18.748	0.66748	0.77283	0.8787	0.89481	1.03605	1.19958
18.7746	0.66757	0.773	0.87894	0.89507	1.03642	1.20009
18.8012	0.66767	0.77316	0.87918	0.89532	1.03678	1.2006
18.8278	0.66776	0.77332	0.87942	0.89557	1.03715	1.20111
18.8543	0.66786	0.77349	0.87966	0.89583	1.03752	1.20162
18.8809	0.66795	0.77365	0.8799	0.89608	1.03788	1.20212
18.9075	0.66804	0.77382	0.88014	0.89633	1.03825	1.20263
18.9341	0.66814	0.77398	0.88038	0.89658	1.03861	1.20314
18.9607	0.66823	0.77414	0.88062	0.89684	1.03898	1.20364
18.9873	0.66833	0.7743	0.88086	0.89709	1.03934	1.20415
19.0138	0.66842	0.77447	0.8811	0.89734	1.0397	1.20466
19.0404	0.66851	0.77463	0.88134	0.89759	1.04007	1.20516
19.067	0.66861	0.77479	0.88158	0.89784	1.04043	1.20567
19.0936	0.6687	0.77495	0.88182	0.89809	1.04079	1.20617
19.1202	0.66879	0.77511	0.88205	0.89834	1.04115	1.20667
19.1468	0.66889	0.77528	0.88229	0.89859	1.04152	1.20718
19.1733	0.66898	0.77544	0.88253	0.89884	1.04188	1.20768
19.1999	0.66907	0.7756	0.88277	0.89909	1.04224	1.20818
19.2265	0.66916	0.77576	0.883	0.89934	1.0426	1.20868
19.2531	0.66926	0.77592	0.88324	0.89959	1.04296	1.20918
19.2797	0.66935	0.77608	0.88348	0.89983	1.04332	1.20968
19.3063	0.66944	0.77624	0.88371	0.90008	1.04368	1.21018
19.3329	0.66953	0.7764	0.88395	0.90033	1.04404	1.21068
19.3594	0.66962	0.77656	0.88418	0.90058	1.0444	1.21118
19.386	0.66972	0.77672	0.88442	0.90082	1.04475	1.21168
19.4126	0.66981	0.77688	0.88465	0.90107	1.04511	1.21218
19.4392	0.6699	0.77704	0.88489	0.90132	1.04547	1.21268
19.4658	0.66999	0.7772	0.88512	0.90156	1.04583	1.21318
19.4924	0.67008	0.77736	0.88536	0.90181	1.04618	1.21367
19.519	0.67017	0.77752	0.88559	0.90206	1.04654	1.21417
19.5455	0.67027	0.77768	0.88582	0.9023	1.0469	1.21466
19.5721	0.67036	0.77784	0.88606	0.90255	1.04725	1.21516
19.5987	0.67045	0.77799	0.88629	0.90279	1.04761	1.21566
19.6253	0.67054	0.77815	0.88652	0.90304	1.04796	1.21615
19.6519	0.67063	0.77831	0.88676	0.90328	1.04832	1.21664
19.6785	0.67072	0.77847	0.88699	0.90353	1.04867	1.21714
19.7051	0.67081	0.77863	0.88722	0.90377	1.04903	1.21763
19.7316	0.6709	0.77878	0.88745	0.90401	1.04938	1.21812
19.7582	0.67099	0.77894	0.88768	0.90426	1.04973	1.21862
19.7848	0.67108	0.7791	0.88791	0.9045	1.05009	1.21911
19.8114	0.67117	0.77925	0.88815	0.90474	1.05044	1.2196
19.838	0.67126	0.77941	0.88838	0.90499	1.05079	1.22009
19.8646	0.67135	0.77957	0.88861	0.90523	1.05114	1.22058
19.8911	0.67144	0.77972	0.88884	0.90547	1.05149	1.22107
19.9177	0.67153	0.77988	0.88907	0.90571	1.05185	1.22156
19.9443	0.67162	0.78004	0.8893	0.90595	1.0522	1.22205
19.9709	0.67171	0.78019	0.88953	0.9062	1.05255	1.22254
19.9975	0.6718	0.78035	0.88976	0.90644	1.0529	1.22302
20.0241	0.67189	0.7805	0.88999	0.90668	1.05325	1.22351
20.0507	0.67198	0.78066	0.89021	0.90692	1.0536	1.224
20.0772	0.67207	0.78081	0.89044	0.90716	1.05395	1.22448
20.1038	0.67216	0.78097	0.89067	0.9074	1.05429	1.22497
20.1304	0.67224	0.78112	0.8909	0.90764	1.05464	1.22546
20.157	0.67233	0.78128	0.89113	0.90788	1.05499	1.22594
20.1836	0.67242	0.78143	0.89136	0.90812	1.05534	1.22643
20.2102	0.67251	0.78159	0.89158	0.90836	1.05569	1.22691
20.2368	0.6726	0.78174	0.89181	0.90859	1.05603	1.2274
20.2633	0.67269	0.7819	0.89204	0.90883	1.05638	1.22788
20.2899	0.67278	0.78205	0.89226	0.90907	1.05673	1.22836
20.3165	0.67286	0.7822	0.89249	0.90931	1.05707	1.22884
20.3431	0.67295	0.78236	0.89272	0.90955	1.05742	1.22933
20.3697	0.67304	0.78251	0.89294	0.90979	1.05776	1.22981
20.3963	0.67313	0.78266	0.89317	0.91002	1.05811	1.23029
20.4229	0.67321	0.78282	0.89339	0.91026	1.05845	1.23077
20.4494	0.6733	0.78297	0.89362	0.9105	1.0588	1.23125
20.476	0.67339	0.78312	0.89384	0.91073	1.05914	1.23173
20.5026	0.67348	0.78327	0.89407	0.91097	1.05948	1.23221
20.5292	0.67356	0.78343	0.89429	0.91121	1.05983	1.23269
20.5558	0.67365	0.78358	0.89452	0.91144	1.06017	1.23317
20.5824	0.67374	0.78373	0.89474	0.91168	1.06051	1.23365
20.609	0.67383	0.78388	0.89497	0.91191	1.06086	1.23412
20.6355	0.67391	0.78403	0.89519	0.91215	1.0612	1.2346
20.6621	0.674	0.78418	0.89541	0.91238	1.06154	1.23508
20.6887	0.67409	0.78434	0.89564	0.91262	1.06188	1.23556
20.7153	0.67417	0.78449	0.89586	0.91285	1.06222	1.23603
20.7419	0.67426	0.78464	0.89608	0.91309	1.06256	1.23651
20.7685	0.67435	0.78479	0.8963	0.91332	1.0629	1.23698
20.795	0.67443	0.78494	0.89653	0.91355	1.06324	1.23746
20.8216	0.67452	0.78509	0.89675	0.91379	1.06358	1.23793
20.8482	0.6746	0.78524	0.89697	0.91402	1.06392	1.23841
20.8748	0.67469	0.78539	0.89719	0.91425	1.06426	1.23888
20.9014	0.67478	0.78554	0.89741	0.91449	1.0646	1.23935
20.928	0.67486	0.78569	0.89763	0.91472	1.06494	1.23982
20.9546	0.67495	0.78584	0.89785	0.91495	1.06527	1.2403
20.9811	0.67503	0.78599	0.89807	0.91518	1.06561	1.24077
21.0077	0.67512	0.78614	0.8983	0.91541	1.06595	1.24124
21.0343	0.6752	0.78629	0.89852	0.91565	1.06629	1.24171
21.0609	0.67529	0.78644	0.89874	0.91588	1.06662	1.24218
21.0875	0.67537	0.78659	0.89896	0.91611	1.06696	1.24265
21.1141	0.67546	0.78673	0.89917	0.91634	1.0673	1.24312
21.1407	0.67554	0.78688	0.89939	0.91657	1.06763	1.24359
21.1672	0.67563	0.78703	0.89961	0.9168	1.06797	1.24406
21.1938	0.67571	0.78718	0.89983	0.91703	1.0683	1.24453
21.2204	0.6758	0.78733	0.90005	0.91726	1.06864	1.245
21.247	0.67588	0.78747	0.90027	0.91749	1.06897	1.24546
21.2736	0.67597	0.78762	0.90049	0.91772	1.06931	1.24593
21.3002	0.67605	0.78777	0.90071	0.91795	1.06964	1.2464
21.3268	0.67614	0.78792	0.90092	0.91818	1.06997	1.24687
21.3533	0.67622	0.78806	0.90114	0.91841	1.07031	1.24733
21.3799	0.67631	0.78821	0.90136	0.91864	1.07064	1.2478
21.4065	0.67639	0.78836	0.90158	0.91886	1.07097	1.24826
21.4331	0.67647	0.78851	0.90179	0.91909	1.07131	1.24873
21.4597	0.67656	0.78865	0.90201	0.91932	1.07164	1.24919
[truncated: 92 more rows]
